# Supplementary material for: Comparative Analysis of Metabolic Variation in Eggplant Fruit of Different Varieties Reveals Metabolites Important for Quality Traits
Source: Foods. 2023 Dec 5;12(24):4383. doi: 10.3390/foods12244383 (PMC10742729; doi:10.3390/foods12244383)
Supplement: Supplementary file 1 [file foods-12-04383-s001.zip › Supplementary Table S1.xlsx]

## Sheet: Sheet1
Table S1. The primary metabolites and phenolic acids detected in the 13 eggplant varieties
Compounds	E1-1	E1-2	E1-3	E2-1	E2-2	E2-3	E3-1	E3-2	E3-3	E4-1	E4-2	E4-3	E5-1	E5-2	E5-3	E6-1	E6-2	E6-3	E7-1	E7-2	E7-3	E8-1	E8-2	E8-3	E9-1	E9-2	E9-3	E10-1	E10-2	E10-3	E12-1	E12-2	E12-3	E13-1	E13-2	E13-3	E14-1	E14-2	E14-3
Pyruvic acid	158610	231180	191550	171940	184110	199860	142300	142280	127200	172940	211850	152690	248860	180390	210800	198050	153310	194780	155380	171580	207020	217330	242740	147450	195020	232940	219380	170900	182250	194450	174280	160210	163860	217730	197950	205020	160000	152150	122260
D-Lactic Acid	38163	44206	42036	46349	37723	36506	35617	9462.8	24172	41988	25596	28479	49348	37646	36191	52583	57315	42619	13995	38104	32901	50439	51290	47606	25989	51203	37964	25564	40179	43400	44015	34913	24561	36338	35657	27067	38059	37572	44666
Succinic anhydride	235200	245660	180190	211290	194020	201690	87766	109410	131730	111150	84753	100080	142260	109850	109570	77473	107830	120750	143520	166540	106750	125540	133610	134990	116790	167670	191380	109190	78240	117180	145360	135810	126480	131170	125560	181950	207420	177740	217210
L-Azetidine-2-carboxylic acid	224250	146680	206430	109060	96646	85061	215310	323780	176600	145840	214460	87918	83978	90660	90662	160520	350610	169150	301900	251680	184030	358230	333990	416190	147710	132730	141260	586350	679990	769810	98132	296420	355860	118010	88928	130830	96589	137570	114770
1-Aminocyclopropane-1-carboxylic acid	65855	57904	100970	30123	43195	47143	112920	137280	89741	89630	88704	65512	41273	44920	44304	70774	133580	99068	148000	131270	104010	228170	219470	249640	69310	38065	78705	353300	401800	242110	58507	76456	147900	52856	52910	55215	42338	55864	55722
Succinic semialdehyde	33520	31660	46576	35706	56918	57698	39018	18939	43247	52862	41143	33964	62647	65673	43301	83698	55752	75099	37836	37524	49412	42157	48024	24928	55791	43929	32057	32030	38301	27292	42448	32690	34884	34686	59301	58235	53185	57385	47458
Methyl 3-aminopropanoate	2127900	1290900	2327500	2511400	3050700	2757300	2904300	2367900	2531500	2137100	1960000	1904100	2785500	2147400	2460800	2500000	2674800	2196000	1933500	1719000	1829400	4163900	3747300	3683800	2778500	2847300	2864000	2156000	2763200	2524600	2562300	2615200	2287100	2605600	2603100	3556100	2370200	2564300	1812200
2-Aminoisobutyric acid	2481400	1949600	2313900	3026700	3570800	3604300	3062000	2929900	2917400	2895100	2029200	2510600	3207200	2656600	3044400	3121700	3739900	2673700	2372100	2170900	2390900	5054700	4476800	4170400	3653900	4561000	2757900	2848000	3217700	3570900	2798900	2776000	3009100	3325600	4180400	4839300	2556300	3821500	2866800
N,N-Dimethylglycine	10474000	10645000	10238000	8960600	8358800	9735100	5911500	6249500	6664100	7183100	6591200	6458900	9822500	10343000	10047000	9555000	9281000	9848700	7421300	7234700	7114600	8408900	8722300	8796900	12530000	11585000	11943000	11589000	11840000	11821000	7479500	7406700	7254700	10044000	10773000	9968500	10583000	9845300	9873300
3-Hydroxybutyric acid	168160	177370	193360	163510	167550	240680	120930	112410	88387	130050	131790	111390	167370	122580	156800	107010	103380	121510	368630	345580	342170	129110	121230	137340	164080	171780	179990	175240	225160	220250	193450	159310	220400	177220	235210	172480	136480	137060	167720
Malonic acid	168400	174720	173100	133620	126460	186950	110770	114710	110170	115800	143720	102400	153290	90685	139740	114610	79272	117560	333110	285640	306140	139550	138270	123610	154700	140080	178730	202300	212420	241750	218280	211260	178810	219150	189410	226930	228530	144510	170400
Pyrocatechol	8941.2	6870.5	4463.5	5828	5757.5	4228.2	4656.2	7824	8211	6304	7585	5195.2	6998.8	6789	7737.5	7487.5	6066	4779.5	7359	4686	9393.2	7459.5	3393.8	3155.8	4479	5973.8	11499	7370.2	7003.5	5197.5	5475	4269.2	5248.5	4169	3633.8	3679	6255.2	2838.2	2660
Isocytosine	330870	344460	592510	970490	891040	872890	1574200	1212700	983850	848000	538090	688830	235210	351040	251500	725430	402180	817780	1227900	1328900	1480900	2309300	2451800	2379600	651330	454760	444730	1176700	1375100	1328200	939450	789410	756980	106000	167590	122090	919880	994680	991560
Cytosine	13217000	10442000	19788000	18290000	19016000	8508900	19610000	40369000	38727000	17815000	35452000	28383000	20135000	23807000	24992000	579350	964600	817290	13249000	22574000	19361000	26193000	29410000	30886000	33125000	27197000	31848000	14013000	27062000	27304000	43692000	44490000	41375000	25602000	24118000	20607000	34753000	37732000	35865000
Uracil	224300	320820	301270	260900	293900	288720	283970	211520	223170	312950	239790	260290	303250	290890	318940	391300	265810	355580	315950	301320	271830	281340	313740	286950	294850	320720	315560	318550	320070	273050	326190	225880	310430	324760	296040	333810	340870	311260	343520
Creatinine	183740	182960	129510	120500	141110	139130	137820	168290	151470	169570	173500	186680	168530	189610	155690	184680	162990	154950	142280	148150	166880	160190	171850	157680	158820	148160	157030	166590	154850	172720	127330	140610	130280	140970	144840	141090	142950	159970	139740
L-Proline	3121100	2860000	2572100	2591300	2483400	2940900	9478300	5032000	6224900	9810600	7442800	6265000	2348300	1913500	2063400	1278400	1774400	1599700	6891700	4210500	4644400	1835500	1659700	2186500	2640500	2398700	3118900	2189000	2074900	2749400	2350600	3369100	3861100	2388500	2162700	3250100	2665000	2520200	2090400
Fumaric acid	773520	851820	760000	765390	718540	852190	810580	637760	919610	795920	910040	772470	877320	913260	906210	810560	876850	799220	752630	799760	651820	840250	710750	726710	640520	760330	624650	900310	925180	694530	839210	656060	801490	786230	961380	788370	760380	715930	790330
N-Acetyl-L-glycine	8796.8	11980	11087	8176.5	5157.8	14015	20401	19807	26714	21220	15084	16269	15110	5618.8	8310	9713.2	7576.8	4877.8	32356	17688	20255	17472	20460	19780	21985	40794	40179	10544	9198	18940	19340	11652	18448	14493	17863	19772	13273	10184	11476
N-Methyl-4-aminobutyric acid	26619	18448	19630	11795	17067	17774	14416	12437	20580	12590	13731	10774	32140	52626	44757	23182	25364	16198	53402	32783	30315	27736	28452	21107	21400	42941	29437	30568	21077	29823	88066	88878	70854	20195	21614	19176	14230	13617	17997
5-Aminovaleric acid	147000	92406	178150	126170	104090	155020	117950	92517	108720	90174	86972	100140	153140	198580	154960	195880	190070	198420	96600	155810	105880	148390	217360	209950	202710	212860	246010	186880	217870	271460	200720	163570	168910	153130	154770	210590	203020	182880	203120
L-Valine	4105500	3707800	3304500	3744000	3440900	3361300	4140700	4300100	3741400	3884800	4042700	4055100	4227500	4312500	4084500	3853700	4973000	4207000	5629700	5896500	5671100	4428400	4568500	4642600	3655200	4518000	3878500	5337000	5285700	5099700	3514500	3834600	4088400	3557100	3102000	3641100	3923300	3776900	3726400
Methylmalonic acid	12867000	16718000	12407000	15603000	13797000	16091000	5389600	8964400	7564100	9954900	4500500	6594200	12333000	6199100	8354300	8307500	10982000	6070800	9798300	8879600	8309100	6466900	6503400	6036800	9576200	12152000	14121000	13090000	12992000	8403300	10777000	7376400	10959000	16551000	14838000	10017000	12235000	13822000	11239000
Succinic acid	13014000	18379000	12645000	15131000	13206000	5039700	5431800	9106500	7355000	9591100	4184500	6088700	12970000	6131500	8520300	8008400	5437300	6610700	9952300	9245600	8259200	6747300	6747900	6244200	8879900	12423000	14166000	13513000	13330000	8245500	10530000	6708800	10631000	16192000	15480000	10165000	12983000	13190000	12259000
β-Hydroxyisovaleric acid	498740	432910	446130	625090	594080	552400	314030	376040	332630	301550	301390	362180	302340	366770	338430	631400	621610	658750	549550	570340	650860	784550	866380	905380	498670	562100	498980	767970	726300	727780	513750	515910	513940	597160	619660	555530	513590	495260	539560
Aminomalonic acid	423460	609270	391260	478570	483120	420100	159080	308330	266470	317530	147330	203910	414080	187650	273810	262810	178330	271540	326160	248940	307320	159520	225050	185740	342830	437960	508380	438170	426730	276040	366010	209700	367790	531560	463170	320930	415190	469310	366260
L-Homoserine	1160300	1244100	925570	1069300	1009000	1086400	977430	923840	813650	696810	690210	750470	964940	1148700	1011400	1153600	1691200	1137900	1711400	1454200	1714900	1041900	939990	1209100	808430	1034600	972460	1447500	1501800	1111800	644780	740940	894360	911610	846250	1171600	770140	645250	635620
L-Threonine	1097300	1139000	866490	1057600	1146400	1152500	776640	848860	762130	570980	656740	723880	834550	1071800	955080	1014700	1404600	1261400	1537600	1436400	1840600	1047200	971140	1174400	715570	1023100	940720	1570600	1102200	1132300	782390	869240	1023200	821480	891500	1081000	742360	593110	786110
D-(-)-Threose	13284	14939	17608	50745	55235	33674	41731	41428	27700	17523	47488	29390	75679	44861	55235	57843	54591	66268	22953	38936	39734	26993	30350	27413	33559	15287	33856	36993	47607	39012	125180	89449	94635	55508	36994	70277	43792	49405	40512
Erythrose	231420	253300	310920	301150	274450	311380	236170	258520	239860	268770	276790	192870	310150	282320	307960	439600	321600	378530	292540	275890	273940	316800	291660	272490	290290	247050	271100	284890	393250	285950	270090	200930	150640	264990	318220	258510	241270	301690	317300
L-Cysteine	84750	61266	104020	127530	93678	75826	131810	103480	130970	115830	80960	134260	90466	103260	112000	149510	110770	86538	122770	94618	136230	22607	115440	8914.8	119400	73839	150570	126450	103730	72017	129250	120230	64998	15976	117220	81845	122900	75364	123590
Benzamide	1048600	763970	765740	767360	704290	547380	494800	678570	639480	794200	1260100	1090300	744790	843480	804420	383510	469870	442500	578610	524320	487120	1129700	1095100	1324900	861350	740340	741470	992520	1122100	1166000	1027800	1474200	1562100	1249600	874620	1016000	674260	608030	637470
4-Hydroxybenzaldehyde	362890	155610	467820	371530	246360	304980	483450	392500	337150	289370	308850	372280	189980	253810	254600	272620	246120	229420	511170	510250	463570	457280	468290	534740	287380	374080	387070	492420	485130	458290	549460	609870	723990	349510	426590	401560	406520	360270	351830
Nicotinamide	468150	322940	627970	609250	542860	515420	641160	701160	672000	559410	573710	475190	402660	447980	426400	519430	481910	567690	682690	584300	597890	784670	718800	755830	621400	668320	637710	827070	723870	772980	842660	788550	761030	667530	664670	580450	814130	865870	723930
D-Threitol	858410	759480	879950	864690	811440	856270	886610	945400	979660	918370	879730	931540	955840	916560	805080	856310	936670	1009700	790860	834310	888880	938540	1049600	965570	919490	845530	1006400	869880	870780	973200	932260	1017300	1034500	732610	846790	943190	840090	1146000	964340
2-Phenylethanol	611820	424830	486410	416390	416550	298010	253230	417510	406880	438720	679010	588590	423090	473990	433880	201940	250570	220630	299940	303650	261200	575980	662250	753030	511350	419200	397790	550080	657110	597640	554750	840840	837780	694280	517110	606470	296190	369260	324520
Isonicotinic acid	155390	188570	221190	190180	182550	277680	924160	511870	489650	415300	283830	273310	480680	423670	582780	986120	726460	833190	749320	527330	645220	1387400	1083500	931800	443870	477850	498550	1086500	532200	450820	424010	300180	314890	257370	297790	347670	238180	235280	213240
2-Picolinic acid	87689	146120	127890	139480	122730	206780	982200	629580	446860	328330	282120	182170	430780	300490	434780	661470	621290	608970	804850	645750	510170	1002900	890520	881800	403090	454600	437010	1020600	623900	542090	229590	285130	298660	172470	168840	166870	144700	145880	172960
Nicotinic acid (Vitamin B3)	110460	152370	179540	172110	146850	268870	886010	470370	483230	374800	241850	208960	485250	370140	542870	932350	694210	771990	779080	520330	614580	1371000	1038000	966970	390790	430570	455500	1049300	500360	424010	379830	273330	294640	213100	250560	293280	205920	199920	188210
2-Aminoethylphosphonate	58948	63084	42310	21365	26728	21892	16718	14858	19370	21239	19829	19944	19956	25930	19250	22298	35761	20727	18587	35155	26035	21849	18446	23360	25131	31086	36131	55291	52853	46725	26346	33037	63221	23208	21560	26275	27756	34095	28716
Imidazol-1-yl-acetic acid*	282980	366510	402260	428790	375590	600480	250910	442380	451700	277830	250210	357790	328030	315670	601520	364560	187060	289860	397540	265960	363250	299570	328400	395320	229730	422900	348450	406050	237000	322150	422920	502420	523670	543640	506480	358850	453830	576550	392390
Imidazole-4-Acetic Acid*	218960	436240	380090	392820	327730	462880	163670	320940	400030	297990	294070	400380	351810	345380	488020	260230	175750	297740	305390	466630	532190	420710	451730	355980	321420	430510	284210	300400	143380	198490	435860	375580	322710	170720	270310	307560	337750	493150	448320
Barbituric acid;Malonylurea;2,4,6-Pyrimidinetrione	320550	329420	594210	498680	522120	338520	190750	246430	488970	508780	608680	563200	546820	497630	467310	300040	194300	298110	284090	572520	363150	658000	489910	257180	384240	492920	440970	444850	375150	475730	637690	493120	726390	291830	530920	562140	547630	504840	447130
Cyclo(Ala-Gly)	39749	48561	39885	50629	50251	50679	64719	75802	81037	47063	57369	53627	43112	47894	32042	40744	30300	43637	75623	109780	85749	73610	46230	62123	45979	41469	48186	54710	44808	51257	63111	50856	68762	20875	60426	22463	73417	70270	75387
5-Oxo-L-Proline	34099	28519	48984	27520	36105	9883.2	32502	120030	95778	52860	73550	63427	12018	41188	37116	19711	40432	42710	28670	22429	9554.5	15388	31537	34056	44026	25309	49262	26370	70549	44546	65670	144300	105230	29998	12117	20926	58952	47616	75427
Pipecolic acid	2071500	1817100	2337200	1875200	1887700	1769800	2311700	2559800	2641500	1933500	2025600	2034100	1876900	2018200	1644300	1596900	2391800	1813900	2826900	2238900	1927700	1665700	1788900	1885300	2196400	2111000	2029000	2563700	2621800	2595900	1929800	2536400	3007700	1523300	1361900	2043900	2463800	2305100	2575400
Cycloleucine	2849300	2138200	2216900	1667000	1499200	1617600	2132000	2204800	2000600	1969900	2297100	2154900	1453500	1407600	1450400	1652500	2196200	1702800	2564800	2470000	2225000	2984800	3022700	3411300	2462500	2373200	2211600	2921500	4179700	4172500	2072800	2819100	2514300	1855000	1818800	1863500	1597800	1595700	1807100
Methylenesuccinic acid	86879	37027	88163	84684	78453	92636	98851	52773	95690	74742	97082	84946	72584	59162	89118	96387	72016	103720	91293	77508	109680	87628	69040	71003	74823	68473	91112	78294	82420	76935	94688	69948	65711	100810	90679	74205	81740	63417	65130
Trans-4-Hydroxy-L-proline	32993000	25550000	24717000	26063000	24084000	23135000	32265000	40366000	33864000	33300000	38367000	36401000	23279000	25947000	24544000	21876000	42486000	27408000	52895000	52235000	44966000	30337000	32827000	40563000	32566000	31726000	30043000	40483000	51683000	53213000	20021000	36282000	37604000	30450000	24544000	26670000	27670000	26336000	30323000
N-acetyl-beta-alanine	46333	56625	54568	43793	48346	80605	38870	34930	29139	46818	32811	38115	54529	34940	46794	53947	31739	50635	71649	61906	57247	56220	48030	42863	92949	120120	92273	82734	65194	54794	80443	58935	59000	48460	61330	45748	49614	45683	66734
Creatine	76354	52840	57261	90596	177200	200220	192170	150660	99489	170060	175600	262070	67574	28253	50249	31105	28409	37330	192550	127020	93462	92894	133170	86792	91038	115890	91730	101940	109550	81546	253760	115150	172210	92957	99132	120660	88960	66522	75482
3-Guanidinopropionic acid	62701	53651	55532	68008	74187	84339	70554	62795	54400	113310	98263	118270	30182	28374	38678	29225	29665	27923	82517	58775	71506	56612	60249	44262	98133	99109	92020	80554	78909	80049	82854	77267	81384	79482	82402	61091	53560	55067	45706
6-Aminocaproic acid	463560	368630	344640	385310	338530	314050	434290	510420	391660	431470	452490	489130	237220	322360	277420	292140	592460	359660	640470	615690	573160	401890	409550	535200	380530	383350	384490	504420	696780	683980	273550	440600	466800	342630	297030	350590	339930	342760	340490
DL-Leucine	8119700	5267200	5929000	6116600	5256200	5403600	6285700	8878500	8417700	8367100	8268000	9811900	7851500	8741200	9281900	6867500	10351000	8494600	14231000	13210000	15193000	5896400	9328500	7854300	8176000	9076900	9358500	10863000	11793000	12362000	7280800	9895200	9885200	9269300	8508200	7014100	9390200	8367300	9274000
L-Allo-isoleucine	1326800	1231500	1135400	1173400	1002600	958280	1272700	1526300	1278300	1223600	1437700	1463100	914100	1006800	979220	989130	1818000	1159400	2004000	1830800	1519300	1405400	1304700	1697900	1217900	1231600	1200900	1553700	2311200	2032900	819900	1503100	1568400	1193700	1013700	1063100	1069400	1124600	1130000
L-Norleucine*	3307200	2762700	2692100	2532100	2411400	2238000	2849200	3271400	3266000	2756100	3183900	3115000	2212100	2470100	2601200	2618400	3443400	2701800	3322300	3631300	3563800	3562000	3179200	3852200	3092500	2666000	3142900	3870300	4322300	3969700	2355000	3255100	3302000	2976400	2818300	3118600	2703000	2673700	2980800
L-Isoleucine*	3289600	2909600	2794300	2588700	2386700	2292200	2849300	3348000	3176200	2846000	3198300	3183200	2356300	2505900	2636000	2728400	3555400	2633600	3549000	3553700	3448700	3551300	3175000	3904800	2878800	2896700	3039400	3832100	4358400	4036700	2386600	3311000	3317800	3027900	2732400	2993900	2708500	2712400	2988500
Dimethylmalonic acid	146790	133930	129200	134410	128450	153040	129890	113600	83761	90489	57846	44663	145460	125470	116010	129180	110700	152700	207770	191880	186760	134200	107950	106820	127310	114530	138070	184430	129180	166740	161380	156580	126340	85838	109560	124060	126410	107280	148330
Monomethyl succinate	174950	171370	174840	164860	166650	164350	145290	130110	108300	92980	91397	99733	152860	154310	169340	185740	152450	176370	237820	206080	202770	161660	142520	120060	166120	142040	155770	218600	171370	167080	186650	168780	178360	115190	110960	124850	152230	146910	142820
2-Hydroxy-2-methyl-3-oxobutanoic acid	164830	176740	167160	138970	160050	151230	127510	146150	118330	95128	83543	93549	142460	123180	139650	154240	161070	137310	246030	204010	197340	142840	112160	126020	148490	120150	140670	207950	152240	163470	174590	167670	152690	113920	112670	113430	127810	138860	149840
2-Methylsuccinic acid	1637000	1722700	1821700	1602900	1654500	1637700	1462600	1343200	1101700	1008400	972680	1054100	1454600	1380300	1508600	1681500	1574600	1801800	2513900	2208100	2100800	1486000	1342000	1328500	1521600	1452700	1653400	2169600	1933700	1877600	2022400	1817400	1665000	1231400	1197600	1270600	1481400	1334900	1621300
3-Ureidopropionic Acid	465140	498740	470540	421010	477400	314590	419650	509740	514260	438730	508090	582990	316560	370430	347310	245010	392690	292290	383620	409810	309440	403240	408290	506470	493230	572500	461250	358750	491100	458400	611670	697650	760820	479110	435760	498240	437910	460710	448410
L-Asparagine	227750	111620	154640	122490	161820	90296	105020	162880	153390	134410	194090	189400	77676	97764	66533	49054	102750	74687	112560	135020	115360	130640	139010	153690	133410	126260	152860	160690	188710	184060	108520	219780	249160	147550	129340	168330	144660	138420	137010
2-Hydroxyisocaproic acid	482620	374170	282900	437030	307800	523600	259660	145630	303320	332960	252050	398740	330630	313320	353940	231830	321060	280240	362330	285570	269890	387850	328040	329090	414810	478820	439570	841550	747070	793250	276900	449810	402620	981370	1055200	997560	345460	309160	391760
2-Hydroxy-4-methylpentanoic acid	579470	404340	438870	335110	383720	347160	358050	351630	410160	594190	545790	651920	433730	478280	510780	336330	452420	393440	397510	406170	317630	370180	346020	396750	613460	479070	541600	987580	996460	1058800	653410	992750	917120	1254700	1191100	1143700	462420	410650	457060
L-Ornithine	2249600	2135800	2274600	2000100	1956200	2026500	2416600	2703300	2454800	2170900	2440400	1722800	1064700	1086500	1069600	1365700	2183200	1669500	2841700	2062400	1854800	6265700	5990900	8239400	1713900	1711200	1933900	5358100	5195600	5243900	1297600	2281000	2582300	1355300	1155800	1393900	1821700	1663500	1816200
L-Aspartic Acid	14121000	8788200	13637000	14200000	11907000	10297000	10653000	14214000	14346000	13407000	18725000	13992000	13039000	14118000	10580000	9048500	9915600	11096000	10375000	13773000	12048000	10308000	10505000	11811000	13042000	13256000	13135000	9170300	14440000	16067000	13566000	18388000	17079000	16734000	14413000	15335000	14383000	13091000	13290000
Iminodiacetic acid	1538000	979000	1372400	1370900	1488000	1173300	1277600	1657600	1521500	1696800	2298400	1729100	1629000	1701600	1314700	916680	1285000	1071100	1200400	1355700	1245800	1035900	1063500	1262400	1573200	1596500	1725300	1083100	1418300	1649000	1527100	1931500	2277500	1640100	1409100	1594700	1503000	1306500	1350100
D-Malic acid	3783100	3694400	4637300	3729800	3555400	3266300	3966900	4778000	4330800	2974400	3608600	3661600	4589500	4502900	3392000	4722800	4671900	4522300	2885100	3718400	3206000	4178700	4448100	4481400	3929800	3728700	3962300	4693700	5127400	4961700	4544800	4534800	4532000	4222400	3047100	4147400	4585300	4554500	4711500
3-Dehydro-L-Threonic Acid	3723900	3706100	4903200	3973400	3780500	3358100	4160000	4546500	4532900	4160200	3989700	4059500	4733300	4678200	4760000	4869300	4747400	4773500	3182000	3441100	3296400	4205900	4613900	4631900	3998100	4056900	3544100	4770900	5276600	5509000	4767100	4798800	4603200	4344800	4361000	4446900	4565200	4823900	4880500
L-Malic acid	3565500	3585200	4253100	3783000	4109500	3259900	4059800	4446300	4215000	3830800	3875000	3526600	4248400	4466100	4468200	4344400	4727400	4546300	3030700	3368700	3052800	4228200	4432600	4704000	3835200	3761600	3638800	4708300	5153700	5229700	4564000	4585200	4456900	4222500	4151800	4308800	4459500	4554600	4561300
2,3-Dihydroxy-3-Methylbutanoic Acid	45322000	48517000	50198000	46624000	44664000	42566000	30454000	47721000	48402000	32708000	48185000	29933000	55676000	34756000	54019000	55006000	57080000	52491000	38399000	41848000	39343000	51013000	33743000	32854000	29097000	40830000	38704000	36884000	37687000	53508000	29098000	46135000	45655000	36267000	47415000	48255000	47192000	31320000	29655000
S-Methyl-L-cysteine	1490900	1116600	998970	926870	826340	1080400	1105000	1206400	1143400	1176600	1490000	1801400	967470	1078900	1153000	1612800	1842100	1495100	2138200	2253400	1966600	1673700	1649900	1845200	1037700	1058100	909390	2232000	2105100	1805100	1193600	2000800	1815400	1851300	1742800	1899800	1093500	1254900	1395200
Adenine	2987000	3602700	2923800	3033100	3522000	4753800	3553700	2737200	2576900	3305100	1567000	1792500	1905200	1478700	1898400	2691300	3619000	2613700	6008700	4590600	3740300	3521100	3295900	3705400	2339100	2431500	2357300	2959500	3059200	2538300	2972700	2830900	3343300	2415600	2482700	2391900	3253500	3420400	3012700
D-Threonic Acid	834550	745580	864430	667780	649760	565760	423470	650190	534310	459030	512440	409300	598180	589430	572310	783240	798550	622950	434560	484250	420450	651170	612430	773940	778480	561600	700080	1226800	1254000	1596700	922770	768530	935680	688670	885620	795300	1060600	928480	920260
Phenyl acetate	166270	169530	98876	117600	117410	192840	156790	86993	70176	134090	79657	138030	79425	61524	75310	39235	30052	44884	63052	52714	53443	75731	64410	69880	121060	141310	118010	193580	107200	120880	77768	97639	98372	183850	220740	196310	103050	113260	105180
4'-Hydroxyacetophenone	221570	243000	188060	171360	163930	283340	185990	99938	104870	170050	120800	244930	98430	91723	85513	63695	48863	70131	62826	61535	62891	125090	98637	112330	185950	200740	206350	245730	156140	164230	107390	133740	120880	258900	263980	289470	170670	180400	122850
4-Aminobenzoic acid	125280	123480	185070	151370	150680	156980	115340	115840	75516	112300	91408	107040	115630	119750	121600	117810	108140	127410	238130	232220	230360	134780	123510	129580	247810	215170	217380	148580	146310	135080	156720	123450	118300	172240	161100	150230	231040	245540	245890
Anthranilic Acid	20778	21168	29225	27953	30132	26363	18219	18951	18962	14846	22565	19715	19836	30343	31750	34946	25688	27211	27844	23044	26189	19686	17301	17817	28815	22197	24878	50577	49709	38217	75240	46659	34805	39113	42964	35642	59755	50730	59276
L-Tyramine	496280	442910	623000	1735100	1917800	1061100	1117300	1326200	1209500	640620	1165200	1057900	2264900	1883700	2216000	2154800	1966100	2056700	876280	1342600	1442800	776750	978470	1076400	1263300	694070	1183100	1236800	1426600	1285600	4001400	3791000	3007400	2054600	1524800	1939800	1529900	2046200	1719800
Salicylic acid	617740	483530	708620	864880	875860	649030	1811200	1836300	1612600	1189500	829530	1321100	571560	718710	594170	844190	921980	860440	1615200	1666800	1565500	1327500	1453100	1454700	725780	645970	619840	1006800	1101900	1034500	1140500	1189200	1031900	367970	483780	380910	1262500	1420300	1409400
2,5-Dihydroxybenzaldehyde	195370	138730	222820	227110	186070	167580	221850	266340	230710	149240	176900	239360	179580	194760	165960	186270	174060	203470	211310	206420	246400	166460	255080	198770	233620	277250	191240	277490	143690	223210	243550	239640	278830	190550	131070	149750	288220	285920	217460
4-Hydroxybenzoic acid	344930	235840	271070	309180	184990	278240	325080	331190	277040	237900	201610	272750	256720	281420	220860	216050	205020	289260	300100	332090	337480	355340	303410	250800	272090	282570	275530	351100	264970	342010	270490	268930	316600	263070	223410	214670	365750	377330	331250
Protocatechualdehyde	167630	194430	200780	210950	186980	176280	221760	267990	299380	172310	150560	218050	138050	184030	116420	166420	190720	175450	205720	291760	233680	209210	228490	260720	101340	210800	171030	211770	202850	204100	210960	199070	271060	148180	155890	51198	252160	234820	339870
Urocanic acid	25822	23964	23236	40797	67517	131840	79682	92576	90597	37836	144360	31753	44196	37276	32777	51354	18418	51560	72319	50809	60041	80111	105820	103050	40774	61299	41266	81480	109960	79336	62787	61626	51289	30938	31672	20500	55266	103850	82812
Tyrosol	67436	64560	86621	83619	102240	78406	213360	202020	193210	116440	83698	155220	54037	77129	77275	89969	101630	115940	191520	211360	183520	157330	161080	145450	74543	57310	82276	115030	126290	96343	131160	144890	120320	47543	58948	41268	173680	166640	148280
4-Nitrophenol	4437	4518	3743	4685	4116	4900	4032	3405	3916	3789	3646	3413	4046	3814	4228	4423	3939	4910	4398	4757	4384	4375	3951	4293	3846	4520	3659	4969	5003	4245	4546	3631	4364	4326	4296	4504	4559	3910	4763
Muconic acid	2290000	1824200	2391600	1402200	1824800	1925700	1773300	1656400	1714700	1732200	2650700	1857800	2291100	1944400	1792900	1672500	2044500	2581500	1424700	2383100	1416900	1483800	2166600	3254700	638820	2206900	1761900	1720900	1497500	1427400	1518400	1553300	2861200	2845200	2063600	1196600	1674400	2017100	2025300
1-Methylpiperidine-2-carboxylic acid	1455200	1434000	1369400	1415000	1443500	1581400	1583100	1483600	1682900	1442100	1683700	1686000	1756800	1607600	1696100	1523200	1596300	1487100	1490400	1500400	1256300	1655800	1603100	1735500	1599500	1528000	1423000	1617400	1637600	1575400	1375500	1402500	1631300	1830500	1652700	1755400	1705500	1639000	1647800
2-Naphthol*	12137	15339	13007	8873	6218.7	8204.7	8223	9102.3	6799.5	11380	11771	7953.4	14951	10020	18475	4647.5	21162	8377.6	8506.4	6106.3	4801.5	9205.6	6033.5	7832.7	10076	14973	10114	10020	7164.1	14726	5947.3	16249	11552	14816	10984	14797	10776	9807.8	8932.5
1-Naphthol*	9449.7	13029	11189	8537.2	6432.2	8217.4	6749.1	10669	9640.8	8203.2	11890	6830.9	14676	10038	17492	3330.9	18785	6467.8	7590.8	5320.6	4298.7	7280.6	6855.7	9831.7	9745.6	11186	10891	9526.2	8344.5	14752	4881.6	16181	12463	11942	10851	13891	10891	8383	8587.9
D-Proline betaine	264290	245020	267520	259010	270020	314600	308460	311290	285390	324800	309110	289570	291540	289780	287770	273430	291160	292580	306940	282980	279880	298660	305420	325780	299670	299430	255060	278550	329590	297280	276700	311990	297500	344220	332310	338280	330130	325070	325650
Valproic Acid	1030600	1345900	1183800	1219700	1136000	999660	1070300	1027600	965280	923030	998680	956620	874580	1045500	1058200	986920	954100	1036900	1161400	1059900	1228600	1141500	1160500	1307500	1237200	1267200	1311400	1196900	1072500	1189000	1169900	1003400	1146600	1030900	1277300	1214000	1331400	1250100	1263400
4-Acetamidobutyric acid	502420	342630	443910	574290	471270	895020	1060500	509140	540830	292900	237590	155240	624650	408740	662420	937200	833510	1006500	501190	592570	656040	972570	1007200	903760	917390	878020	908510	706570	554490	566850	496920	397420	423570	428740	489610	481250	734930	791380	658900
4-Guanidinobutyric acid	1089100	1080700	1159200	997710	1047800	940760	1066800	1162400	1143900	1446300	1375000	1299500	1195300	1180200	1281700	1186100	1352400	1266900	1062200	960110	1011700	1078200	1298900	1210900	1432400	1309400	1581300	1524500	1394900	1686600	1376300	1496100	1439600	1680600	1740200	1558100	1604200	1354400	1528700
2-Methyl-3-oxosuccinic acid	41295	36329	39966	23126	26953	24128	28128	27351	20785	24037	40359	36389	26530	23162	37418	30898	50929	47376	22756	17812	52814	47072	49850	36089	28835	36345	43270	26258	52919	23261	59792	44956	32830	44147	65495	55986	41857	16513	44978
α-Ketoglutaric acid	636280	705480	598970	511950	483170	733960	402560	438690	551890	694390	507200	623800	666370	583520	637110	833690	603080	747540	520570	571160	535350	597450	536760	543210	879310	890730	921180	582590	434330	435260	1072900	799840	840990	918160	946480	757040	511220	574390	594950
3-Hydroxy-3-Methyl-2-Oxopentanoic Acid	41663	47793	60054	30937	40548	22356	23402	19924	18777	18577	20273	26284	32654	28402	28684	31692	45740	32106	51834	29925	32251	43529	55506	57062	33485	47493	38490	46241	62066	17781	47364	76850	54894	56670	45120	51863	29810	46789	31106
2-Methylglutaric acid	528280	441640	533500	361080	482370	409460	352580	258020	302920	329690	358790	334310	425680	392970	430120	477330	432480	377160	492630	364090	425210	548200	501620	572340	488090	461560	482720	492220	484040	498870	731100	700420	660090	660480	537130	584590	407290	429530	437020
Adipic Acid	688770	583740	667860	526890	525240	496760	301550	355030	350150	366590	367570	381110	480150	517850	495530	535850	520430	508570	573090	382530	453030	648220	686790	657140	569710	521770	527420	740800	603420	501070	821020	863810	666600	843350	614620	746530	562070	362530	543180
2,2-Dimethylsuccinic acid	437730	335060	366890	431130	396700	317740	484190	599680	693580	374180	440580	454910	400280	478840	589390	361400	759660	528910	413980	480060	339110	258490	259100	317410	570710	469980	706310	347980	537580	633260	551800	785080	733710	317280	273690	409830	511000	488950	437400
L-Glutamine	990890	879610	801680	679710	610580	629930	832320	856940	840920	840960	987180	766870	540060	592500	580150	583220	854760	689910	1018900	941450	805890	1126800	1121300	1280700	909520	918370	894380	1255200	1610300	1614300	780310	1086000	1168900	700490	603420	707620	598910	603200	735640
L-Lysine	991610	897620	827220	684630	587570	594410	878700	913030	817450	817170	982930	825530	560870	583650	579730	583940	897800	685760	1000200	952720	844520	1070800	1164700	1295700	901970	886420	950470	1238200	1620200	1609800	861770	1173800	1234600	679130	652540	751400	662420	607890	780940
O-Acetylserine	2465900	2049700	2602700	1988100	2195200	1948900	2100200	2157700	2194900	2949500	2728900	2868400	2362000	2096700	2299400	2271300	2544800	2959100	2298700	1814700	2225900	2522600	2321600	2716000	2951700	2820800	2823700	2526400	3012500	2971500	2470300	2701600	2444600	3296500	3563000	3166200	3107300	2584300	2997700
L-Glutamic acid	13814000	15567000	12975000	24416000	21381000	25891000	16780000	12116000	14774000	19588000	14809000	9781700	26050000	26913000	25230000	26417000	33130000	31313000	20176000	17009000	25950000	15317000	12809000	11181000	19278000	23554000	17855000	14752000	15657000	14679000	17771000	13747000	20190000	17341000	21234000	21798000	14809000	13302000	13627000
L-threo-3-Methylaspartate	1489300	1245300	1485900	1941800	1725500	1433800	1995200	2365500	2227500	1936600	2328300	1785600	2060800	3035800	2496600	2546300	3351900	2551500	2000400	1980200	1694700	1294200	1548100	1741500	2157500	2305500	2376600	1681300	1975300	1923900	2657000	3235300	3113700	2031700	1833100	1949900	1571100	1570400	1650600
4-Hydoxy-L-Isoleucine	121120	113280	147160	141790	114730	163260	91061	125360	86922	109420	88635	70848	164760	119510	203960	142210	170430	133590	176780	85097	108470	127960	94591	145330	226490	112400	130380	183180	122040	133720	115530	92321	101700	65595	90230	133720	107580	72596	104960
Phthalic anhydride	361880	483910	376620	319930	296330	340670	326220	443730	393600	386140	343950	429580	360170	310460	350400	450840	317640	322910	370540	282960	357370	332780	369940	324630	389990	421780	409160	298830	387970	346250	346740	421780	348810	407100	331410	347700	331570	406630	433450
2-Hydroxyglutaric Acid	896760	644500	989480	858240	960520	850910	882370	811370	691260	913790	711590	956710	549410	587630	786520	818720	732370	836470	861290	861160	952240	641900	774410	709760	746590	674710	722850	947170	1018900	1068300	1310500	1105700	1167300	1143100	1056300	1211800	1018200	1108300	982860
3-Methylmalic acid	890610	681780	1083300	867160	953530	911810	999080	831410	699070	905210	916160	1046500	646830	663780	690550	772420	663160	991230	850300	827240	1063400	767180	853520	768030	641580	682130	748070	955880	1081000	1179700	1422700	1166400	1163600	1037500	1069000	1202000	1079600	1047700	989410
2-Dehydro-3-deoxy-L-arabinonate	880910	761030	1057200	889040	1016400	843200	1036700	820360	803980	838700	873030	1010800	601620	659670	764700	858580	743170	934630	862650	866490	904830	708500	827920	759950	654640	680130	639550	906980	1084200	1096300	1516200	1230600	1146900	1161000	1114300	1304100	1037400	1089000	999220
3-Hydroxyglutaric acid	249540	266590	306610	271380	253920	294750	260630	251440	163830	320030	281970	306380	142590	182880	215470	190090	179840	273260	246710	321100	310840	213880	274760	221570	216970	179220	202020	321010	359100	325360	394940	328180	242870	221710	270130	251520	304320	247260	296400
L-Citramalic acid	1889700	1487900	2245000	1917200	2002500	1847700	1782000	1564300	1364100	1492100	1742300	1802300	1173500	1153900	1315600	1689200	1421200	1828000	1784900	1826200	2122600	1430500	1679700	1403400	1448500	1335600	1556600	2092600	2248000	2228100	3034000	2352800	2366800	2083200	1970400	2340300	2235600	2187900	2043700
D-Arabinono-1,4-lactone	296230	292840	306720	298080	284170	292110	292800	212970	204510	260140	293110	328550	222650	194620	201520	212850	210710	236560	290450	265300	335700	233180	218940	214410	221620	241240	265190	381790	307020	348930	351700	323990	347090	247000	298400	312860	286250	297070	282410
Cinnamic acid	45206	12191	60518	48402	35313	39201	32149	24736	41387	29313	38317	36443	24666	29761	30997	25101	31744	17222	45159	44679	39819	46378	44974	59039	37314	64728	50303	46585	41373	42070	64220	49048	66543	33839	52255	47494	55677	53300	34763
DL-Methionine	2580800	2048000	1794000	1424900	1223000	1501900	1316600	1268400	1122800	2198900	2204500	2080200	1872700	2007100	1834600	1372100	1619200	1490100	2955600	2307000	2276600	1888800	1883600	2178600	3168500	3391300	3263000	1805900	1944000	1935000	2272400	2343100	2135900	1836000	1710200	1825900	1794400	1711300	1601800
L-Methionine	2728100	2151800	2208400	1411200	1404400	1576900	1378700	1360500	1334400	2521900	2623400	2359900	2095200	2370000	2323900	1587100	1641800	1611300	2280400	2165300	2318200	2275900	2243600	2526900	3617400	3246200	3692600	1958600	2355600	2241800	3307500	3163800	2655200	2207800	2366800	2409300	2124400	2132200	2165600
1-Methyladenine	69914	58315	54049	32716	46543	47100	37158	45265	50706	78675	68722	60105	61509	71702	71203	60859	73717	59823	74990	69187	62392	71851	62315	67992	91275	85835	87318	80397	60929	78458	103960	64323	75424	73139	90001	62886	65986	64466	58974
L-Tartaric acid	70641	56344	49516	13486	32664	22186	25617	27337	9330.5	36408	7533.8	9	9	9	8902.5	18529	11646	44503	63975	40426	24232	5989.8	50722	25171	41015	28798	10527	40805	34183	31927	27051	43420	29640	30392	66269	26599	40422	33239	44502
D-Arabinose	304720	347110	444190	402180	393040	473460	361900	318420	321270	344770	304130	290360	432130	371270	347670	497990	407720	472210	350630	344770	390530	353120	412950	342990	414540	422330	387670	428610	380520	417980	438440	345330	279540	357930	503020	426800	344820	482770	345270
D-Ribose	220810	167490	306430	281100	183740	138260	73861	119080	104870	66634	81346	87538	88660	92902	54953	131130	89120	136920	141650	137450	165210	224930	211330	204260	181010	165440	245160	309790	464480	546140	275780	298610	232250	284400	327080	211280	255110	311030	392300
L-Xylose	292430	382800	426820	413420	434760	438810	348280	367060	300910	381960	278080	364710	394130	402960	435070	563370	362110	485070	338100	331730	441600	406100	424660	409220	426430	402190	375710	344950	442710	422720	465100	358510	318290	407610	507780	488590	495090	418170	495480
Benzyl acetate	384670	315130	299290	323920	320320	389020	310750	273240	193360	284440	358990	511860	314480	368710	382980	348420	330570	367540	357290	390120	439710	407520	380210	361930	367610	385680	384760	445750	577170	365200	471840	575130	448580	550650	453820	503250	433970	374720	367400
4'-Hydroxypropiophenone	6651	2871.3	7594.1	3094.4	2244.8	5166.3	5522.5	4212.6	6312.3	3817.5	3721.5	7668.3	5414.3	3668.4	4210.8	2969.3	3285	4140.3	6542.6	8399	6235.7	4961.4	3299.9	4863.8	2684	4947.7	4218.7	4474.8	4694.3	4102.1	4726.8	4524.9	4778.8	4934.6	3570.8	5277.3	2601.8	6382.6	4467.2
Guanine	219710	149010	233110	260260	209910	291170	189840	237740	297810	204900	232880	170040	192280	212240	237900	335700	348030	342820	174260	201770	183370	369830	513400	642250	180890	138110	151520	324020	277470	380550	571120	563540	352060	216950	173930	218700	430390	430170	565370
Isoguanine	1937800	1618700	1722300	1826500	1858100	2854000	1541100	1640500	1716000	1901100	1693300	1848600	1689900	1456900	2114700	2956200	2117200	2368800	2000300	1906300	2036800	3415200	2632200	2812800	1350500	1253700	1317400	3539900	2185300	2065200	2415600	2106300	2037000	1152800	1496100	1617700	3241400	3134700	3094200
Xanthine	56314	159030	48604	69680	66280	121280	129450	122420	104740	219670	63010	89757	177050	66834	101730	135820	118570	133650	103450	114090	89144	87429	140000	94533	159690	121380	207680	198810	188340	136040	167700	102100	202160	202100	181050	133710	93840	77042	80333
8-Azaguanine	27696	19665	30017	26155	23968	31047	36284	24689	40580	23430	33269	29715	30355	27236	33017	57792	48859	41357	32891	27879	29666	70707	58246	64072	33063	20222	24854	43530	24813	37902	66494	34147	29486	19423	40625	56639	49346	39886	45932
Methyl 4-hydroxybenzoate	108910	67849	101750	138270	120350	127750	116730	110030	82390	86980	89047	124410	82943	101460	98790	163830	109010	150540	115140	123920	167770	162260	186830	166010	143200	149550	154550	141250	176550	138480	219350	230420	215730	117820	120870	101150	130300	185430	148330
Isovanillin	75916	66189	91443	100190	96563	92513	94222	96182	95681	76835	81860	116320	70915	93060	74714	133510	102010	116840	97828	111560	138110	139290	154940	167690	127690	128660	126230	131750	156220	143230	196890	199050	189940	94550	101550	94277	132330	146060	122690
Vanillin	418260	363820	461010	533300	544660	480200	467840	530510	485070	416010	399760	509310	370980	497790	443960	703360	498000	651800	445910	550260	640420	667640	779370	717280	610140	599920	620460	601230	708420	725880	935430	1007000	924820	438710	563780	501790	595940	703840	612070
D-Arabitol	14968	29521	16662	28243	26716	32858	31070	32555	27396	19523	12019	17350	21720	5208.7	16227	23759	17820	27096	28650	26559	27582	38162	24688	17252	17623	22819	13004	30567	19067	13148	24401	30744	14215	30462	39122	37168	29291	16500	22802
cis-Citral	66799	55876	74987	70818	74388	68079	71163	78227	71154	69748	76025	82658	71935	79539	73735	64449	67143	58668	56803	62655	63475	78594	76909	77915	55602	61580	59915	67120	66429	85496	58287	73152	62147	75785	79692	88665	80908	79839	61966
3-Aminosalicylic acid	19207	34245	21266	31840	27604	31769	23761	32275	25592	29818	23704	35389	27722	20949	12275	9803.7	32700	27915	42425	25603	16863	12872	16683	21308	30903	28114	39981	45306	36012	55257	40894	40287	50261	19011	20693	25174	24994	33497	18587
6-Chloropurine	28654	27311	27852	28494	36039	32137	25297	29509	30633	22123	31340	23143	26106	34921	27261	31496	26831	31753	25681	30456	23137	29750	28098	30752	34398	30832	30753	29892	34747	29869	32288	22128	33366	31867	31174	29262	28695	26617	30635
2,5-Dihydroxybenzoic acid; Gentisic Acid*	148350	172080	203950	114130	148120	101470	172110	133460	119530	444030	354400	265920	76804	90704	43449	91162	126050	94325	153050	175440	143690	145700	98199	183470	140140	234260	224080	197300	174240	121480	135680	91910	133390	71069	90762	88368	188740	272620	198500
2,3-Dihydroxybenzoic Acid*	283430	310230	339620	218860	212830	280540	394930	259700	264200	882280	720130	469120	129430	204570	193590	105140	205570	168210	275640	419960	406530	333470	239350	319100	295790	441830	460370	415650	325060	236370	288640	239430	342380	176360	262350	188740	371670	547950	356230
3,4-Dihydroxybenzoic acid (Protocatechuic acid)*	270770	258820	279670	151790	167010	193540	292740	221970	249570	729090	591920	285340	200530	185630	152050	170590	159800	146380	167380	257260	182320	226640	172920	232540	199460	268690	276000	273900	210750	161420	158480	130520	269900	146110	117870	177040	228190	377150	253720
L-Histidine	10637000	8469600	9082900	8524300	9650700	8048000	11382000	12675000	13132000	10212000	12130000	10227000	9797000	11814000	11088000	8271000	13242000	10056000	20450000	16599000	15674000	11974000	11264000	13108000	16962000	17706000	19871000	13476000	16187000	15827000	13455000	18552000	19843000	12044000	9407900	10589000	10834000	10704000	11549000
2-Phosphoglycolate	56486	51879	48486	74001	44976	50390	20868	46875	58212	29014	66972	37932	67307	77986	37364	70185	66213	92431	65540	32413	59966	27330	48518	35832	64899	35188	72204	48340	44660	49371	51156	57236	50446	67054	63306	47978	63543	113030	38708
Orotic acid	333290	328820	269840	267050	255120	307690	177870	132780	148560	330650	188890	298860	149740	137300	129200	157380	155580	154790	251280	201730	215630	225880	257350	266910	549540	552360	798000	322310	309900	387560	553820	805920	1008700	569160	480200	608740	388170	282900	299310
Allantoin	61238	40656	49406	52130	43212	36451	57608	62459	47894	49678	74426	66873	31777	46934	37195	50785	35755	63922	49305	55371	35543	74524	76560	69257	32874	43179	36616	65991	78471	59622	81616	93886	94630	50344	67052	46216	50370	61920	47096
2-Decanol*	4553200	4462300	4453900	4144300	3729600	5496600	3880300	3855200	3762300	3686300	4390200	3887000	3792600	3906800	3955200	3830100	3710000	6015000	4140900	4524700	4364500	3860800	3991100	4290800	4334700	4116400	4539100	4092300	3872000	4090300	3938700	4112400	4008200	3795100	4357400	4256100	4321000	4251900	4193400
1-Decanol*	3769500	4028400	3847800	4010300	3685900	3708700	3783300	3669300	3514300	3593400	3633100	3392700	3730500	3772600	3548100	3417500	3611300	3588000	3815000	3877100	3791100	3734400	3922800	3855300	4260900	4185300	4399200	3760400	3628600	3926600	3649900	3613200	3945100	3974100	3950300	3787900	3926000	3914000	3939600
5-Acetamidopentanoic Acid	362850	334190	326000	277030	305720	308460	481690	509580	505860	610420	624350	571540	593900	605000	707820	604580	704170	541660	590970	638310	480100	453150	521740	492890	715420	646510	838700	569930	744970	713560	1150900	1102500	1118500	420080	440100	463490	526720	469900	484960
δ-Guanidinovaleric acid	20734	24521	24248	19418	19374	26212	22307	21265	23181	18669	19038	18301	19057	18682	15636	27139	25112	22026	19838	14942	14836	20138	18686	19025	20261	21520	24162	31604	24351	19170	27324	23763	20429	24422	20867	25847	26803	21539	19494
2-Propylsuccinic acid	25708	22862	24986	35925	23119	24989	49650	61693	56166	37352	31994	26466	23124	21784	20888	23505	29963	33235	35897	28938	28424	26310	26780	22621	24087	20861	31779	35884	21569	26678	22321	22973	14993	21486	31539	27405	37948	35458	34327
Pimelic acid	42832	31808	42405	56017	52275	51060	80523	79469	72264	46717	35155	42373	30498	34202	35923	56762	61856	57118	54731	43718	47757	48661	40679	38762	36187	37820	23267	48979	45209	34955	32611	29603	16190	32844	37250	36425	37045	44277	48172
N-Acetyl-L-threonine	26217	32229	24354	31444	29371	41960	36506	41600	30819	47771	23305	45088	24868	12459	33897	24382	17858	16282	85793	82220	61597	1839.3	41668	32266	40494	45441	42953	28549	26721	32577	40341	24898	36142	15979	36268	26668	23300	29712	37959
4-Hydroxy-2-oxoglutaric acid	1168600	1151900	1312500	1127600	1171600	1151300	1037600	1129200	883720	912080	1007000	934870	1068300	1109500	1051800	1167300	1070500	1097200	870900	1091200	970980	994880	940520	1185600	927110	994710	1275100	913580	1025100	1008900	1058600	900420	887740	936990	1038800	852680	956920	1064600	1033300
1,6-anhydro-β-D-glucose	750290	827640	861740	854350	725560	767070	753720	553440	738830	799260	627460	531550	917500	800610	767590	1194700	954110	1003200	676220	708460	846730	794930	880400	693220	838790	895890	806070	807990	778170	821150	834320	684950	630960	797840	872620	954390	868500	818690	834340
3-Hydroxy-3-methylpentane-1,5-dioic acid	190270	156130	163860	174110	202580	183400	189540	219480	139320	292390	242770	275230	184920	230440	194790	256590	238560	262580	269940	232890	259010	324950	277710	263740	208890	253320	203720	410080	463480	510130	472890	414480	413540	327210	197130	289880	132170	137280	107700
4-MethoxycinnaMaldehyde	64466	56774	56727	56327	58721	69711	54413	50741	35031	54283	49353	73842	46206	61453	62245	80853	74815	60387	59380	59910	58752	60694	65643	60968	59826	65070	65425	62569	83572	68010	87811	90853	68108	89747	72364	88919	69883	72406	68856
L-Methionine methyl ester	76197	65705	81116	71233	67116	68539	55150	63808	67468	62594	68923	53404	75822	73366	88319	95197	112470	82424	65374	66704	61556	76107	61489	72812	93238	91959	86625	81779	74258	68896	86660	83147	82677	90059	83966	85533	68196	68883	79257
L-Homomethionine	1504200	896370	1677600	819840	690450	795180	1133800	1785800	1281800	1238300	1301000	910860	732590	750410	685600	1103800	2562200	1237600	2231200	1727000	1510500	3859300	3111600	3343100	1265400	1080400	1224100	4557200	6605000	5403800	699090	2015000	2496700	990410	643550	900470	702230	894370	1079800
Caffeic aldehyde	32701	23587	27605	22400	22494	25147	19808	17351	13795	17693	17984	21744	24147	14957	18988	13646	16334	13405	10178	6433.5	7563.7	4635.2	6421.7	4348.4	8389.5	7037.2	5346.2	17297	9822.6	9180.3	30573	16808	17812	17294	17903	24128	22036	23696	23798
2-Hydroxycinnamic acid	65851	52127	78365	43089	70429	44602	68878	86422	277670	59513	72748	61223	75527	55912	58905	77993	89640	78633	46735	49841	61024	51997	49187	33760	85818	84404	109740	37109	46892	52900	181810	133770	140000	54129	44417	58875	89537	97145	133330
Phenylpyruvic acid	885920	1025500	954950	789890	918780	753660	390680	522480	634920	634410	411610	729420	1179300	1303200	1285000	1322400	1365400	1165900	832390	784560	882200	649630	656290	707640	537300	659570	628410	753760	685930	654220	1029500	1010600	780500	667780	539920	642850	1115500	1207600	1127300
1,5-Anhydro-D-glucitol	5718.5	16565	24194	14819	6708	11328	8846.5	20949	10917	20943	23087	25218	13525	22500	19628	12728	7920.2	15098	9663	11429	18945	19934	13554	13228	4159.5	12318	15126	4214.5	31135	26042	18574	29204	36254	21748	19116	9671.5	11526	3083.5	13337
2-(Formylamino)benzoic acid	23187	28275	34532	24344	13390	18748	14348	23824	34947	5662.8	22790	12836	10393	11649	19122	11389	11369	19743	16552	8667.8	10392	30087	16090	25217	16762	14506	22264	21672	18754	28993	37494	23328	34341	26739	16575	18306	18344	16300	30464
L-Methionine Sulfoxide	15225000	15039000	16138000	15035000	15131000	15705000	16192000	16565000	15996000	16477000	17647000	17077000	17442000	16827000	17103000	15779000	17272000	15537000	17960000	16513000	15934000	18223000	16827000	17071000	17337000	16751000	16047000	17894000	16621000	16962000	15308000	17623000	16787000	18186000	17968000	17933000	17323000	18014000	18313000
6-O-methylguanine	35483	27506	19119	20442	19694	28200	23932	24364	25034	29524	33425	34979	26232	26817	29698	39815	41019	37447	43713	47121	39179	35310	31859	41494	23455	24003	22120	55679	48487	47532	25495	41037	40237	46278	37954	37992	23988	28900	34539
L-Phenylalanine	14174000	10701000	10001000	10489000	10088000	9694900	9092500	11214000	10526000	12686000	14896000	14963000	11415000	12916000	12032000	10977000	15078000	11720000	15613000	15316000	13500000	13198000	13664000	16542000	11993000	12631000	11046000	15266000	16412000	16292000	11342000	16261000	17194000	15063000	12941000	13726000	10619000	11199000	11471000
Terephthalic acid	838490	627530	790870	775460	738130	752600	732040	672380	681150	883890	883990	1075600	564670	453000	530490	688960	501350	719310	575940	664680	709900	814350	836640	798080	919120	927540	857960	910550	900010	553090	508080	757190	799200	977380	844180	807330	647210	624870	718200
Phthalic acid	68906	70501	84999	84551	63718	59400	73948	63962	57756	73985	67879	75560	32436	55701	30802	53150	39370	56298	49919	41216	53678	55182	66223	87174	57491	57416	78157	65837	70905	73778	48100	66270	52418	79495	62308	61986	71802	51449	64422
6-Methylmercaptopurine	10698000	7982500	7544400	8136400	7839100	7234900	7490300	8812400	7992500	9999700	11089000	12348000	8937300	9917500	9467500	8185100	11728000	9008700	12070000	11963000	10735000	10199000	10743000	13307000	9306200	9404900	8744300	11739000	13031000	12467000	8906300	13335000	13801000	11656000	10180000	10781000	8153400	8881800	8570600
D-Xylonic acid	1492400	2044900	1970500	2022600	2276000	1714800	868650	786830	964060	778200	1271300	1160300	1153400	886930	943490	1216300	1215400	1567100	1431700	1490100	1853400	1486700	1639600	1677500	1714900	1908300	1615400	2000700	2071900	2415600	2236700	1760800	1798400	1797000	1931100	1749200	1700800	1772700	1414300
7-Methylxanthine	10856	9138.9	7878.7	9124.9	9009.8	7855.3	14188	15044	10021	12811	8392.1	9062.1	6913.4	9971.6	8414.3	10594	10220	8522	14988	12190	8652	9121.5	14346	10177	8272.3	9621.8	9027.3	8043.7	14749	17647	10362	14662	13070	8740.6	6540.5	9123.5	7662.6	6668.9	9787.8
DL-3-Phenyllactic acid	103570	85986	89435	95249	129750	121660	78544	56788	88311	69316	48433	67606	90645	102720	96332	85265	94982	108410	125680	120050	97134	98394	131860	114810	6192	66462	76882	85719	67538	65282	38470	56822	54195	86754	101300	113240	90058	99332	89916
Ethylparaben	11366	4498.9	13417	9757.6	8090.7	9996.3	18814	15636	13259	10094	16356	9899.6	8772.3	14876	10199	10362	13977	13637	14996	14475	13447	19335	17139	13054	16480	23730	20140	29547	23274	25546	11036	10029	14246	27261	22195	15774	13619	9619.2	9906.7
2-Hydroxy-3-phenylpropanoic acid	450510	301570	347010	367480	373110	357960	226150	250060	262120	296790	299020	336790	395960	448180	423500	387740	401930	434600	328200	301010	278760	229270	283090	287820	244040	218940	182420	314160	390000	353810	405030	450380	402170	518660	449550	428860	391960	363450	411270
2,6-Dimethoxybenzaldehyde	107200	73113	84643	98720	105810	129130	63026	73998	74682	59186	39636	79080	97244	95864	91527	89360	86594	104980	95726	124070	96600	111940	121080	101140	57710	59452	68577	80499	52530	73331	49822	59075	74174	104410	101600	99636	87727	75330	82316
3-(4-Hydroxyphenyl)-propionic acid	151560	121310	118720	137040	149280	166980	108430	112130	113140	71934	84158	110830	127010	126600	122430	114190	136280	105370	158270	145000	176920	159130	174900	146370	80908	104230	111100	123970	95212	109340	81366	92423	88637	146290	135470	149100	118800	129590	126650
Apocynin	7339.3	7467.9	10035	9696.5	8014.4	8111.8	8493.3	6453.5	8231.4	8871.4	6368.8	8384.8	9818.8	9120.7	7477.9	7663.7	8183.1	9292.8	7826.1	10224	7014.1	10249	8494.5	7366	8535.1	8061.8	11197	7065.8	7999.5	9899.3	8655.5	9460.9	9799.4	9790.3	9128.9	9263.5	8232.5	9767.9	7915.2
L-Fucitol	196370	217530	188050	276510	179840	169380	97864	180190	188060	123340	206840	149160	124110	112270	93717	161450	192190	200320	216470	221870	181650	182850	187230	219540	242400	225990	209980	272390	316690	283010	192540	271440	250490	258150	287650	255390	228780	252780	274340
1-(4-Methoxyphenyl)-1-propanol	250770	236890	280540	293790	269280	335260	295900	215100	208140	258430	307220	274260	309670	297980	288120	308950	309820	395810	327030	301100	373890	355600	331440	254030	297480	370100	361800	308590	343750	304360	305950	322180	331360	347000	357990	301610	256660	279440	319490
Pyridoxal	248940	229140	327300	273390	261250	324430	313770	224570	256180	286140	194790	306840	215060	183920	202720	380280	226970	333280	209570	169280	203250	283810	278850	271880	262590	210640	211950	229730	255670	213570	377460	268810	235270	257680	294550	281810	273610	280250	300160
2-Amino-3-methoxybenzoic acid	287240	250490	375100	322910	309110	359930	360750	307180	287910	326910	262570	285670	236170	231560	233750	394550	265870	330830	223980	189700	249310	336950	290400	287400	273860	255270	255090	306250	275750	226130	448720	278320	280290	300240	311160	335570	340950	343670	324850
Phosphoenolpyruvate	249880	290510	287360	260620	340260	290210	415370	421390	389720	782290	526490	541580	590690	552740	538810	636090	738970	742080	357600	470220	388560	483140	614010	528310	358940	400290	433370	522210	477090	435670	593320	532430	552330	498260	419460	457760	291800	313420	366170
Uric acid	32169	34172	50893	31169	31367	50921	92915	68468	70691	79447	50006	56155	27540	33636	41691	52838	53451	33380	229010	179310	161690	30050	32096	24024	85580	72456	92616	130720	153020	150670	33963	42340	44277	69912	83665	61372	62474	43774	60877
Protocatechuic Acid Methyl Ester	22068	26593	31755	50328	35881	29946	48302	62484	71361	40607	31393	43355	31926	41894	32322	56439	26577	70036	64880	81061	110060	73442	89008	86208	31804	20592	23909	48739	49643	49452	83913	54748	48070	23575	41622	22052	76416	79156	70775
Pyridoxine	430150	474470	480960	508610	480880	605340	740070	512400	460950	551900	399320	447990	450770	538480	498690	730330	777720	727630	107680	89320	88653	402700	420350	405520	314360	300030	272110	847900	607890	554530	449750	370570	334010	729480	864890	693770	399430	410850	423380
3-Methyl-L-Histidine	23840	24762	35754	26391	28624	31602	9628.8	8385.7	12489	11318	13986	14360	24744	10080	19392	49686	46867	56610	26686	17158	20688	13979	10847	21679	26808	25777	20033	29647	21408	25111	13429	29380	19642	30235	21458	26409	20691	13019	21918
DL-Glyceraldehyde-3-phosphate	101660	132350	132480	137610	125130	117020	142930	155590	131920	148990	166840	147690	188530	170920	219640	261860	215320	220640	150420	191490	201690	172070	153250	104440	167270	139000	194440	153910	108280	167280	330220	140040	162900	235700	302710	232390	222720	223360	218260
Dihydroxyacetone phosphate	89611	98888	97676	94410	86179	85199	135870	183400	170410	186070	163320	199370	145520	132630	143580	253930	166090	165580	96897	130710	139690	155890	155500	146430	95778	106370	104810	128190	143380	116760	265110	191400	143060	220830	249790	185310	156570	200820	198010
3-Dehydroshikimic acid	57034	62786	97617	103880	98685	113540	206630	156530	110990	602280	395690	576500	50014	63523	75962	63366	69594	54467	117700	82194	100820	120410	90504	94197	143670	131210	108710	103340	102130	74366	117230	51042	48556	29697	76634	87620	156310	157910	118450
9-Oxononanoic acid	18352	19407	28208	14994	15631	25996	15831	14722	15562	17032	15294	19692	36296	30843	27747	19232	30975	28481	19034	19394	30687	40549	46033	39131	30850	34975	33576	46646	37565	37230	35531	38109	42897	17798	13866	16979	28516	21159	25562
N-Acetyl-L-leucine	32781	13843	14527	12024	11669	8295.9	14021	14257	10003	12403	12752	15469	13449	16556	11788	11777	24110	9085.6	14040	20412	15566	14489	11749	16743	16038	29787	24949	42532	38473	37410	19695	25981	44659	15122	14392	17869	13581	19927	14021
Trans-Citridic acid	982020	1117400	1049200	1088200	1271800	1154200	869760	1005800	898100	943950	816620	1126100	975650	1156800	871770	1272900	730460	1194100	920410	1180100	1196000	892890	1047400	803000	1090000	942710	989080	1316800	1052800	1164900	968160	986080	892030	766760	1196600	933390	996740	1059800	923740
Dehydroascorbic acid	410560	341770	515780	557390	375230	441490	589200	653880	436690	184780	292820	374740	509320	401420	345160	581990	512410	537110	795210	816090	788750	775690	759940	732220	557770	613450	580210	666020	557200	587470	429620	245360	340230	258410	364110	382360	581530	686000	525500
Shikimic acid	701060	691180	1486100	1188600	1260000	1188800	3257700	2555000	2889800	1071200	977830	850520	1295200	1734100	1901900	2224200	1851000	1780800	2128900	1875700	2596200	3651100	3090400	3381400	1852300	1528300	1728000	2313400	3903400	3462900	2058700	1623900	1463300	1911900	1768500	1192000	2017300	2443600	3180200
N-Alpha-Acetyl-L-Asparagine	31104	31515	53063	46932	34748	34184	69494	63752	76125	41030	37463	17776	35143	32797	27628	53287	50755	51544	82540	82026	83571	81038	92563	72248	48861	62216	44804	74877	95540	97886	50757	45239	57882	35383	34776	52001	64694	59323	81017
Suberic Acid	58576	61124	48830	44531	39645	32172	48426	45201	32910	37985	44328	46114	50651	46533	46355	62190	31159	34401	29900	39967	40657	44602	42106	28052	55682	84147	53786	25430	45934	24415	58714	54187	62443	58747	39490	39185	27404	54786	39304
L-Theanine	2054900	1947600	2013100	1788900	1737600	1973800	1729900	1496600	1377800	1306300	1205500	1256700	1559300	1480800	1462000	2225600	2599500	2334600	2276700	1910200	2239100	1557900	1391500	1810800	1702000	1612800	1641400	2373200	2155100	2001900	1478500	1840600	1943900	965990	874470	1202600	1309400	1216600	1214100
N-α-Acetyl-L-ornithine	1878600	3033800	2165200	2753900	2601400	2497600	1815900	1335400	1719700	1862900	1958900	1591200	1343900	1250900	1458700	1499000	1261500	1476500	2264500	1984800	1920400	2704600	2672600	2857100	2447200	2054600	2487000	2523100	2405700	2660900	1851100	1858900	2013800	1077200	1369400	1591500	1954700	1926700	1699100
L-Arginine	732090	927510	760900	819510	767180	956270	665670	575630	448740	736150	780960	681150	462070	461340	423730	383590	546880	400020	794620	691850	638240	887070	854920	981580	622410	636650	507160	921660	1070800	1145000	323680	465930	690590	473800	374330	543530	648110	686850	645180
N-Acetyl-L-Aspartic Acid	128410	164770	102600	161420	166960	229520	210300	157480	129220	331730	249380	244000	118810	62145	104670	111630	83766	89442	211380	211800	194620	181710	124140	163730	235860	236340	305220	203650	158320	172280	225400	218490	215450	162220	195460	154500	131560	150930	137920
L-Citrulline	371200	673680	453820	528200	569510	624270	259610	212410	177220	370190	282340	318780	282330	346980	314280	378300	326720	389160	668220	590050	629130	382450	348700	364040	317310	332600	342320	675950	442330	438670	257980	338730	330530	260520	262150	369770	367450	366870	360310
L-Ascorbic acid (Vitamin C)	180300	147540	202580	141050	148260	196690	125540	139830	108390	143070	135810	160820	201840	229840	232770	278490	189890	319200	120650	143640	136950	149060	176080	150720	151670	150250	115180	180830	124620	157350	205270	116580	130970	149490	169260	154960	123100	143050	110810
Erythorbic Acid; Isoascorbic Acid	526500	370900	451630	425950	481850	439090	362540	310170	337590	346870	380840	347150	393020	514730	465370	550390	498770	644330	402250	436290	422700	378090	323940	347440	367310	372990	360870	593630	580140	556070	669190	525040	554000	568220	582940	604880	472270	455000	469710
2-Propylmalic Acid*	253610	259790	364680	204080	253850	194330	99803	169760	255050	97267	118410	84325	108380	103970	83375	75451	84190	113160	90007	95874	124230	101350	86147	117170	180980	113870	193570	181430	213320	208050	498760	400630	313910	191960	94600	161240	213580	270710	309370
2-Isopropylmalic Acid	333820	293390	412160	294300	276350	209760	118850	201240	332550	98882	160450	92795	126360	121920	118910	128530	143840	140580	124180	109980	141570	119480	101240	105640	174750	190380	198290	200500	266490	284320	621750	476910	353510	182310	140790	230460	281050	363940	329190
3-Isopropylmalic Acid*	378800	286840	473470	284850	312120	206860	133340	178350	340400	104100	167970	103700	134860	100020	99174	121610	109440	143760	86061	114900	135920	113410	104810	103830	160730	167240	213630	259670	269950	216950	585840	467320	428490	203630	129640	187930	365220	307700	342830
N-Formyl-L-Methionine	110710	60970	122410	9	9	9	9	9	9	124380	711240	9	206010	139250	401570	9	34047	9	9	9	9	9	9	9	311780	207840	359410	58553	119130	162100	9	142010	168340	1555800	928850	1081600	126950	103220	85051
4,5,6-Trihydroxy-2-oxohexanoic acid	11540	12286	12168	13858	14966	12621	21694	6444.8	6551.2	8132.2	3255	9650.2	7816	3237	7480.5	9443.8	7253	14232	14515	10650	11716	6460	12470	6403	12112	8777.2	11905	10730	6386.8	14325	10136	14893	6307.8	5995.4	14770	11050	17654	14222	12972
L-Gulono-1,4-Lactone	325790	367750	297720	321950	252120	216200	280730	252260	238570	186050	250080	214790	234170	210290	203050	214180	213580	184430	207400	185200	186230	243150	204110	205810	132050	195490	201510	164400	86818	102220	194940	203970	164910	174480	174320	170120	149120	202830	180300
4-Methoxycinnamic acid	8414.6	7215.4	12724	15426	13304	25808	11141	11645	14507	6314.6	7992.8	10856	8887.6	8286	4975	19595	14542	14071	10081	13175	16835	11953	11235	10274	12189	16380	17191	8714.5	14201	11315	35476	30143	26176	27217	21372	34886	15832	17630	22620
Coniferaldehyde	17361	17781	17314	16001	18264	20361	17654	18540	16224	24537	16072	21284	8251.8	10505	12161	8043.1	8872.9	10671	17346	12636	14667	22871	14827	17518	19860	26901	26816	25605	23435	26657	20530	23106	24799	33430	32248	37527	19960	18400	15426
p-Coumaric acid methyl ester	12344	9850.9	14834	19945	15291	30228	13885	16463	16849	12252	14013	14715	14751	14091	14879	27422	21792	19654	16700	17768	20172	12851	16067	12787	19098	22283	27180	13004	19686	18423	51919	52414	40784	35636	29822	42012	20844	25918	29185
Trans-4-Hydroxycinnamic Acid Methyl Ester	11795	10049	18586	22181	17637	30307	16574	16121	16102	9782.3	12483	13831	11293	9543.4	10341	29839	20275	18467	11477	17117	23401	14590	15893	12722	18558	22334	24697	10586	20547	15586	51861	41132	35298	40766	25876	46458	22339	25713	30820
D-Glucosamine	6277900	8018600	4531600	5267800	4996300	4934800	4970700	6678500	6746300	7537200	5944100	5328200	4834900	5463500	6017300	6493600	5803000	7013400	7168200	5951800	5754500	5555100	6145200	5844300	6085600	6792200	4950100	5585000	4209600	6402300	6208700	5288300	4040100	4866400	5615500	6501800	4722300	5488800	5785900
Caffeic acid	621520	403400	715050	606350	706830	866480	1876700	1965200	1572400	1123400	1772100	971270	1354200	871920	1405500	701540	1548300	782820	788430	904300	612610	1677400	1263200	1490200	557280	883510	735990	915860	697870	633320	1005000	1397200	1699700	1524700	1104700	1412100	1189700	1280200	1202400
Inositol	21495000	25083000	20932000	18207000	24822000	25214000	23597000	21602000	19908000	21690000	20664000	23488000	27532000	25244000	25824000	32642000	22039000	27370000	20770000	22135000	28327000	27688000	21693000	17737000	25267000	28903000	22005000	25296000	20878000	22711000	26495000	19606000	17481000	22126000	26858000	26921000	23752000	24091000	25632000
D-Glucose	20207000	20453000	21687000	24821000	23268000	24055000	22324000	20991000	20599000	23263000	18341000	19216000	28668000	24841000	24911000	29921000	25964000	27546000	18597000	22823000	20400000	28563000	21552000	21816000	26013000	25993000	25699000	28561000	26882000	23882000	26679000	17567000	15642000	23047000	26670000	25095000	24512000	27084000	28004000
D-Mannose	24144000	28892000	31468000	29923000	31364000	26018000	27618000	25657000	26672000	23417000	25393000	24870000	32068000	31056000	33433000	37847000	32202000	35022000	27524000	26724000	29694000	28220000	31435000	28441000	27102000	29442000	29074000	28463000	28441000	26108000	37037000	25775000	23977000	25529000	33076000	32663000	30639000	31992000	29991000
D-Galactose	18183000	19232000	21130000	17067000	21846000	21585000	16345000	19276000	15849000	18183000	13232000	16170000	23126000	19557000	20693000	28980000	22706000	28643000	20937000	17920000	23536000	18679000	20559000	19534000	21860000	19894000	20917000	22126000	20618000	19260000	23105000	14523000	15514000	21224000	24349000	21641000	18503000	22901000	21040000
L-Glucose	22021000	26651000	25234000	25173000	27667000	28080000	21823000	22998000	21250000	22192000	22940000	18346000	24850000	27033000	26160000	33782000	24352000	29339000	23051000	20526000	27006000	25800000	26394000	20673000	25366000	25783000	20357000	25614000	27929000	25846000	28145000	23180000	19969000	28516000	28975000	25222000	26875000	28770000	21890000
D-Fructose	19736000	26708000	30068000	27601000	27996000	28545000	23472000	20979000	22093000	23937000	20242000	18195000	27856000	25961000	27094000	36553000	26853000	29109000	27512000	23774000	27006000	25294000	24448000	23211000	23982000	27066000	24613000	28574000	23952000	25849000	22830000	23683000	16362000	26702000	33485000	24070000	25224000	27029000	22663000
4-Methoxyphenylpropionic acid	158540	134460	129460	78256	77384	88404	63389	69948	66510	80964	164310	90008	79567	57064	103200	14857	51151	23197	22760	14804	7901	65407	42078	62883	120850	116730	137210	38950	57930	63412	26214	163090	196080	657720	385010	448460	66848	67373	61904
Propyl 4-hydroxybenzoate	26212	30737	26621	22606	20719	12991	35315	41249	23473	25994	30159	30210	31027	38055	43440	22927	20766	29925	29349	26024	28660	56263	49336	27346	31437	29619	33666	53388	37184	46395	16405	16889	13585	41742	35492	33791	33759	40621	23327
Coniferyl alcohol	512530	388720	411260	186690	245980	293420	229950	226410	252790	278660	501260	337870	266170	216700	296550	29299	197210	51848	90144	59336	33664	231980	130790	213370	339150	378420	469170	109930	167360	270610	89932	492110	652120	2161200	1343800	1557800	227290	232310	168910
L-Tyrosine	1695500	1246800	1103500	1116400	917480	1178300	1333300	1512000	1249400	1347900	1653700	2124200	1171000	1435000	1275000	1863900	2365600	1850600	2727700	2929600	2638400	1954100	1894900	2339200	1313000	1249400	1159400	2664000	2738000	2366100	1778200	2286600	2133400	2409300	2272200	2426800	1423100	1512400	1865800
Syringaldehyde; 4-Hydroxy-3,5-Dimethoxybenzaldehyde	208580	257640	216050	279040	300660	254540	335120	314350	302410	385530	288580	496760	174660	190020	156020	288080	148060	313720	293520	274720	320170	717140	814950	719350	304000	299020	272400	399310	433400	459070	459260	411560	393170	193140	216470	186620	364050	503940	422960
D-Sorbitol	93337	70412	121020	138740	109880	103300	106210	91478	80626	109130	73689	79432	103660	119110	130300	152040	127330	97460	103770	121450	111250	103960	132450	92141	136580	115700	113950	110090	123020	85030	121670	104190	120290	109570	137380	139660	114890	93118	112750
Allitol	217820	222250	267220	251040	203190	286000	272480	215230	180820	138260	181770	188270	241170	224230	279500	297630	224920	316010	163370	254950	283980	214940	195640	258310	181430	235130	243680	258820	256390	241300	243500	217360	219570	192170	194550	242120	314260	208060	249190
4-Pyridoxic acid	174550	142420	199100	95336	81835	85701	52485	56514	56685	55054	67689	59659	57030	74506	70880	257550	267310	269710	83374	109450	110860	46093	49886	52678	163560	105210	126930	190970	268970	251910	93500	90328	79516	107400	102420	101030	77733	71788	80055
Oleuropeic acid	18299	11075	9387.3	14395	11934	23661	11108	9234.2	8063.8	6808.9	7038	5708.6	10211	8402.2	10857	8033.5	5735.9	9762.9	38971	18492	23414	28292	23649	20671	44144	30122	24811	32429	30063	34909	13438	12884	12276	21909	19880	14164	15108	11317	11990
10-Undecenoic acid	12071	10792	9425.5	12506	9664.5	13713	14343	9563.9	12347	12331	13159	12235	11924	12164	14169	14381	14766	9816.1	11360	10528	11685	10516	12995	12275	11224	13361	12794	11303	11159	11869	14298	12011	11890	14235	11756	13280	9504.1	12815	12657
3-Phospho-D-glyceric acid	383120	407430	475030	444180	475490	576550	571880	582340	538540	997960	750210	693680	783860	698480	766410	887560	813660	1023600	481630	520730	719890	853490	881080	892050	656560	667690	722890	536570	599000	525720	1115000	825620	821380	841860	903300	876280	647330	643390	609630
Undecylic Acid	226580	305130	254820	254130	233980	240180	247410	252280	223470	244070	257670	224080	179850	222630	221880	263650	204100	223070	254300	233260	267270	245430	224630	259070	280730	258300	293800	238320	226110	236840	253900	251630	261650	277040	286990	261420	284400	244380	301420
N-Acetyl-L-Glutamine	144010	79510	89256	76728	142500	149420	242160	193600	117600	256980	195450	223720	192550	155630	225650	236430	195010	193160	176330	140860	161750	169960	162590	132010	137560	77323	95404	141330	104100	159900	193480	129200	106970	128810	188570	138940	112080	157180	81990
Azelaic acid	11918000	10853000	10753000	11276000	12843000	19518000	19654000	14935000	15621000	16416000	17153000	18929000	10415000	7908700	11348000	6927400	6282300	6246100	26408000	16242000	17753000	34442000	34849000	35129000	15088000	15291000	15766000	23822000	14142000	14452000	10989000	11552000	12744000	13196000	13994000	18136000	11336000	11942000	10776000
N6-Acetyl-L-lysine	1062900	926810	976650	712680	647820	775680	432130	437800	512820	623320	562750	661880	556520	466080	580100	719000	841850	687810	914040	745540	803470	1098100	933810	1120100	575250	613990	570360	792580	814690	749120	536540	638640	511800	802340	893540	902800	1227600	898860	1021600
L-Glycyl-L-isoleucine*	119100	82929	107730	85416	98096	94411	69064	102580	102770	99325	116280	115410	92018	85660	83845	93039	98018	85848	80308	102560	77874	107720	106990	114080	96164	98780	113530	132280	121190	105250	126930	142830	132960	127380	119910	138200	116220	103660	98229
N-Glycyl-L-leucine*	153160	122180	168780	138330	161490	133240	124300	160900	169080	168290	177700	151120	126540	120040	149880	138090	147130	132890	116470	128840	129580	160980	141140	183310	151800	143200	160110	203140	185380	153030	189740	189750	200130	193420	207180	184440	164730	161090	140430
Homoarginine	991160	684120	895160	793330	715790	574430	633400	747600	601780	754860	922010	780720	538080	812320	733310	611770	696950	620360	799120	669780	587530	746000	765780	920900	865170	762000	965980	991570	1186000	1177300	875580	1047800	1059600	730900	600720	801510	797890	740790	785320
Arginine methyl ester	4772000	3787900	4484000	4538400	3681600	3734100	3708100	4211700	3743800	4400800	4987100	4796900	3472100	3806000	3901200	2973400	3936400	4025800	4762000	3418900	3002100	3844800	4593900	5057100	4567700	4140100	4612200	5500500	6905900	6273600	5343800	6150300	5847300	4774400	4117200	4253800	5220100	4061100	4312200
N-Monomethyl-L-arginine	5313000	4196400	4934900	4684100	4015200	3644700	3933000	4241700	4071600	4675200	4747100	4990400	2527700	4610800	3359000	2911300	4320100	3724400	4186600	4122500	3347800	4560500	4606800	5088700	4860100	4121700	4616500	5093600	5947300	6877700	5626100	6573300	6486800	3879600	4366500	4827700	4615900	3831000	4158400
2,6-Dimethyl-7-octene-2,3,6-triol	1071300	918230	994490	962750	1109700	1815900	1870000	1413300	1435900	1555200	1641600	1792100	891100	712300	955380	597060	526180	523900	2514400	1534800	1758700	3933800	3818100	3770300	1317400	1345500	1553900	2258500	1236300	1364700	994370	1092500	1167700	1153400	1289800	1699700	1105300	1101400	1353500
10-Hydroxydecanoic acid	20397	19558	18096	18318	23518	30806	11861	16018	9888.2	10001	10504	9305.9	8624	10119	11121	7543.1	10421	12275	7348.7	9538.4	6432	10784	6140.2	8836.7	11231	11002	15224	20488	11824	16049	11330	7528.1	7548.5	20219	18036	22700	18891	18179	25842
Trimethyllysine	2507300	877660	2130300	1120900	1374700	763500	1983000	2743600	1789100	2262300	3177100	3837000	1212400	1568100	1737300	1077600	1386300	1228700	1237700	1340200	2178400	3063600	2904700	2666800	2784300	2862500	3549000	3237300	3767400	3548700	5441700	5878100	5650600	4448800	2804600	3293000	2791200	2534700	3574100
N-Acetyl-L-glutamic acid	80445	119270	82054	133660	102760	125670	191130	177450	180480	203260	148410	118920	110940	78865	105860	92084	87457	88835	64645	54713	72446	125200	122160	115370	127350	87566	107310	114640	122870	106960	104330	126740	114610	103240	83762	54476	214370	151880	160730
L-Homocitrulline	155260	163490	156240	125910	134750	153500	102800	56027	105560	77528	71178	96017	90617	109600	91570	126510	144830	126420	222040	190220	188700	152900	133360	123130	91108	121410	132640	116950	121610	120080	59358	56858	66691	134000	118560	115140	137580	175530	169420
2,6-Diaminooimelic acid	98632	129210	98785	88521	100050	137930	95534	66114	44075	105310	45618	74796	78058	55055	54246	91376	76389	105190	206210	137080	162810	97734	83685	98480	113380	129490	108190	113160	91462	96971	57558	64821	52867	60404	65280	70302	104260	79024	73679
N-Acetyl-L-Methionine	35195	28392	28181	22019	23925	27919	9250	10825	9349.9	11619	12627	15768	27133	21516	26229	17590	14452	15119	15413	16678	16864	18718	17897	22102	35684	32440	35319	47971	36781	39545	24781	28603	23216	43283	41422	36959	17926	16116	17811
Citric Acid	16338000	14319000	17660000	17844000	18364000	16827000	13589000	17304000	15282000	16421000	18456000	16551000	12799000	15738000	17016000	19279000	18385000	19606000	17695000	18980000	20328000	14722000	16202000	13430000	19710000	19186000	19999000	15618000	17818000	17871000	22467000	20404000	20629000	18179000	15921000	17765000	17530000	16151000	14676000
Isocitric Acid	4613700	3919900	4296900	4157600	3678600	3844500	3576000	4804100	4224400	5231900	6102800	5150700	4244100	4519200	4175700	4562400	4631500	4690100	4173300	4794700	4999000	3835900	3829000	3896200	4392200	4532800	4552800	4273900	4743600	5134600	5732800	5641100	5593700	5111600	5285900	4811800	4874000	4350500	3753900
Quinic Acid	11243000	11286000	16188000	13848000	17164000	20249000	40862000	28786000	22802000	29813000	23367000	26663000	14285000	10551000	10105000	15419000	11753000	16896000	33368000	27438000	30614000	27238000	31924000	24763000	19933000	16288000	17430000	21588000	22542000	22244000	12502000	9729800	9304100	14115000	14684000	17439000	20785000	24426000	24417000
D-Galacturonic acid	213380	100450	182910	117300	199750	244470	328340	191440	169390	1499500	2368700	1203800	142620	77494	50525	48211	68255	85623	147970	165850	71110	93365	89994	117170	172360	243430	174690	109290	146020	148170	119490	88401	181790	152930	167240	110350	158540	189620	204490
D-Glucoronic acid	184790	228010	223680	235140	210890	196220	571200	353220	434660	2379100	1916200	2603900	84892	152270	151890	116800	79153	83813	213340	118030	104360	124580	119440	137920	187990	184450	164220	247450	260420	180400	260510	219030	241200	220970	152110	266890	196090	300120	345580
Dimethyl Phthalate	936540	616970	1321000	1485400	1346300	1560800	2205000	2121000	2001700	1530800	1655800	1507500	1348200	1256600	1337600	1808200	1656000	1832800	1424400	1588200	1836500	1975800	2161200	2072500	1557300	1727400	1566400	1480000	1555600	1557800	2360800	2279200	1852800	2030700	2291600	1920400	1952500	2098600	2373300
Vanillin acetate	103850	83993	98456	90786	94157	112180	94378	125580	93290	87479	85085	105230	92868	92414	96874	83131	85020	97612	101270	96685	94940	134550	141410	147200	84133	88179	101070	194650	153120	156930	129740	135370	137470	86705	88229	104680	140160	134720	152920
Isoferulic Acid*	65930	47946	80553	63412	77995	85794	42026	60653	64603	33207	33233	64632	111700	110640	95768	74280	87819	75203	47234	52733	47149	70141	120870	91807	96018	75852	105690	64791	78938	69331	93318	121350	132250	96990	80196	77671	94512	105270	76692
Ferulic acid*	86056	59704	75526	70086	89585	90093	42722	61587	47063	39034	53412	62597	94391	109370	98351	65174	102210	96396	51716	57674	53162	101730	111080	91135	88504	124410	109030	70834	66969	58515	95999	128380	139960	112220	82289	91094	82689	103770	73070
D-Pinitol	18578	22132	18483	8850	12822	20424	67114	46250	27154	53502	49491	40527	26092	7903.2	4804	16548	18979	29130	45551	30869	29774	31280	36936	11941	21562	28372	11967	9719	29760	24569	7513.5	14489	9390.8	11001	12074	21614	24192	31951	24793
Cyclo(Pro-Pro)	50260	40604	92102	225020	155240	122930	1007900	658060	556880	484710	215830	282680	26724	48369	23677	113850	75123	155260	551540	490580	468980	1339000	1393100	1561300	164280	120650	113850	645420	852520	781070	279250	441600	325340	8334.2	22201	13413	270180	323660	501910
L-Tyrosine methyl ester	129220	89924	121200	106410	104610	119510	98108	113020	93763	91529	121210	114230	146190	150560	139800	170670	234030	163490	151020	160250	129840	123310	118000	128020	132680	119720	110470	132660	160860	157440	157620	166810	162610	195080	173780	199990	136550	133070	160440
Gluconic acid	720520	718140	774490	668360	741310	463960	477240	745770	728050	898350	1201200	961650	406490	432420	462470	634000	550360	492740	568800	535500	562660	580430	662590	617930	822290	677610	975600	749180	916600	988580	1055500	1372300	1249400	1327500	880560	966080	754190	820860	768820
2,4,5-Trimethoxybenzaldehyde	11772	6748.8	11753	25089	7218.1	9918.2	13974	8920.6	13191	5199.6	8599.5	9562.7	6255.5	15993	6187.8	13125	4772.4	6245	23203	10949	11594	8198.9	15673	11080	16424	11481	11326	12948	7471.9	12274	11812	13023	18695	13538	9570	13675	12888	10003	24681
4-Hydroxy-3-methoxymandelate	175690	197350	190270	265350	303910	206790	134920	174980	126760	139390	145470	122830	143910	222710	159140	174860	247070	165830	224120	174300	177400	117510	124970	115690	284490	286460	309590	256380	247410	245470	220720	306140	311390	178720	164880	193120	227190	241180	255840
D-Erythrose-4-phosphate	64784	54012	65045	73746	85003	67395	78206	92941	91525	122280	130260	141340	78050	86469	70752	59124	83532	78881	103430	95563	88405	80511	106050	97800	116360	109860	104550	82626	118490	109160	101880	117200	118780	136610	151880	116730	73259	122060	78367
Dodecanoic acid (Lauric acid)	165220	226170	178470	169160	134870	135610	123210	117820	121410	132790	153350	153800	95710	93774	125340	103360	84127	120930	118190	109970	120550	128900	114780	123520	160330	163860	169170	113570	99317	107510	151680	147840	122280	202650	194290	145090	202020	189260	185220
Sebacate	3204.5	4894.8	2614.4	1993.8	1851.7	1980.5	2718	3680.6	2154.5	1959.8	1385.6	3071.8	3218.4	1967.3	3476.7	3583.3	1950.2	1979.8	2246.9	2126.2	2043.2	5327.5	3240.8	2975.4	4379.4	4495.3	3425.4	5719.4	1637.2	5315.5	3039.2	3952.1	4263.3	2790.6	1801	2861.1	2555	3981.3	3078.3
L-Alanyl-L-leucine	25099	10544	30900	16223	23364	13470	17631	17429	23377	29624	42154	24175	64595	54794	70293	66746	84902	50373	9158.8	36451	19159	32068	38111	44065	22655	34124	21000	35221	28441	28815	49293	38281	35650	105030	58298	97468	28146	22602	29607
NG,NG-Dimethyl-L-arginine*	4749300	4929100	5425500	4498700	3924200	3483300	2756500	3437300	3152800	4261200	4399700	4578000	2242200	3207700	2416500	3079200	2850700	3913200	4686800	3746400	3766400	4452900	4815400	5186700	5702800	4224100	4223000	4937400	5216500	5203700	5103200	6424600	5941100	3743800	3496400	3397100	4578000	3765800	3960800
N,N'-Dimethylarginine;SDMA*	5140300	4405300	4855300	4560900	4136000	3733800	3065600	3857400	3236000	4223300	4689700	4791400	2382800	3335700	2101100	2936100	3418800	3695900	4545600	4443000	4222600	4608200	4983000	5840900	4120000	4454300	4570500	5075200	6041500	6106000	4569800	5948000	5676800	3902200	3740100	3460200	5061800	4050300	4283400
L-Tryptophan	9012300	4872200	4741300	4419900	3798700	3650500	7360600	10941000	10659000	6931700	11950000	12602000	4346500	4881700	4599900	5799800	9729600	6400300	13826000	17815000	11660000	8778000	9308900	13660000	5873800	5898500	5509100	12327000	17236000	15373000	8414100	17284000	16710000	14452000	11456000	11727000	6919100	8302400	9765700
D-Panthenol	14414	24931	13149	14551	9739.1	11057	19548	8458.5	5755.2	9718.5	9665.5	12614	17102	14733	44330	9999.2	5460.4	6447.9	14143	8334.4	14829	15370	13485	9712.8	41920	21985	20554	22268	10917	14851	38761	14816	17457	26112	14249	15105	17671	13515	13007
2,6-Di-tert-butylphenol*	257920	294360	306590	294990	292350	291930	273560	304780	228800	283390	293570	295820	225920	234490	206000	236080	246090	215220	247110	256410	286500	273040	251490	270560	249930	321020	250040	299860	295770	270660	258530	267660	247570	228030	278610	285700	258550	292530	248300
2,4-Di-Tert-Butylphenol*	296250	268560	291890	272870	343660	264410	259140	305110	256130	290540	303940	306770	225360	247860	198320	260940	251770	222410	289460	210520	238460	272590	259030	273160	227390	298250	270690	289620	282770	276290	278220	263560	263720	282740	279150	310870	300440	323680	207620
N-Acetyl-L-phenylalanine	123260	96802	127300	119040	110860	134020	147670	193530	185520	162720	221880	207200	131010	167640	167180	140550	135520	151310	138370	135210	189910	168890	165460	173120	133830	129590	138710	215570	219150	267670	269820	261290	284370	212240	191490	211780	170950	152510	192010
3-[(1-Carboxyvinyl)oxy]benzoic acid	404750	282190	278570	318150	333850	312960	211720	206870	249640	253790	265780	338310	365010	426370	392960	290480	383290	351000	321280	291640	279860	201860	253030	268660	193840	190670	185040	313940	346160	344870	388530	434930	349730	508960	440520	448520	354040	350990	363210
Ethyl caffeate	6019.5	2957.4	6066.3	8098.7	6020	6910	67339	56746	45583	3400.5	5227.9	5635.7	5016.2	4866.2	6212.1	29517	16864	30597	31530	33796	60658	10761	17023	10968	19160	43248	15796	45424	40431	38217	8359.3	11159	18480	218070	119290	56580	7814.8	5078.2	3171.5
3,4-Dimethoxycinnamic acid	50992	54060	93620	93220	91815	156370	49962	76735	70110	55822	79878	123800	106180	72568	81014	85838	54088	74211	36033	48274	55865	169160	224900	182760	90577	85213	109830	46344	70690	58940	137360	137950	132330	151640	156550	146420	95358	105770	114570
Sinapinaldehyde	108020	92706	108510	86499	86169	127230	172330	119470	111460	229760	213180	208800	116340	87566	113790	79754	90280	98502	199960	118210	116370	336150	255020	322520	122350	153550	178690	213340	128520	170550	144260	163960	179320	180550	199560	196730	159470	183400	137990
Ferulic acid methyl ester	85126	90126	142880	146160	138770	245790	81493	111360	115180	81563	124570	204030	171630	112920	136070	139150	90247	124400	68727	82944	90075	262010	359850	274030	142060	143040	177610	74555	115260	101410	211460	219910	222440	250460	226200	242290	154320	171270	187660
D-Saccharic acid	198830	146990	150530	175960	160280	109230	130610	161570	129270	199830	213910	232280	123490	149520	135550	115010	154830	122700	125220	121330	148770	133420	130450	156740	262750	219380	257840	180030	198920	164540	238470	296360	240610	199200	218000	184390	142140	140550	140470
D-Galactaric acid	74364	70610	70810	55311	69552	60282	69340	64303	78064	80274	91558	36448	59995	66150	57395	80146	72976	67641	49324	48624	53180	110030	144880	112340	184650	167370	155350	140340	145380	114500	142980	258980	165960	149770	116900	116300	66997	95226	149380
Sedoheptulose	62049	95506	87795	67198	122190	69414	26744	30979	46222	61904	48304	25692	80238	31851	54791	78272	76085	65654	41000	55024	26400	57543	60061	60585	37848	80653	59200	42519	77596	70056	106960	87214	88086	98102	111410	107370	79112	78733	53694
Jasmonic acid	444030	410420	412320	388390	486460	573040	478080	470670	340920	402430	379080	486750	453840	451890	490390	422210	469170	468540	496360	384210	348760	518590	523550	499490	385800	320450	365720	1154600	646340	761920	511490	463260	422140	353330	370530	597970	780710	900250	986970
Cyclo(Pro-Leu)	17385	10942	8396.5	7966.9	8986.1	8538.4	7411	4670.6	6751.7	14744	22327	15834	7008.2	9283.5	6419.4	7356.3	9667.5	6708.2	9962.8	6185	8554.8	7560.3	5158.2	11382	10563	11520	11040	11338	6746.3	10941	9516	16486	10692	22181	19402	16350	9763.6	10566	10681
2,4,5-Trimethoxybenzoic acid	9	9	5073.1	14693	14499	6069.2	10100	15622	11772	6921.9	9	11232	9	5605.8	9	20666	11105	18863	18036	25576	22164	23825	28873	42139	9102.2	9	9	34940	65479	70728	13840	8613.9	12271	9	9	9	8695	10580	13263
12-Oxo-10E-Dodecenoic Acid	4893.6	9523	6441	6395.1	7555.1	8480.3	5346.5	5776.4	6782.2	8092.6	9228.5	7980.3	6632.2	6482.6	6589.1	6273.7	7036.7	9055.1	11873	6677.4	7293	6855.5	9876.6	7706.3	8652.7	8798.7	7819.7	7497	7988.2	6029.6	6486.9	6333.7	7825.3	9074.5	8098.3	7959.5	6666.8	9326.7	6769.6
δ-Tridecalactone	14406	11210	12923	10681	10065	14510	36296	45185	33898	27913	26449	28218	36206	18673	31152	20622	15255	20127	15323	13239	10467	15490	12701	13089	7948.5	6121	5448.6	28770	16866	13615	31849	26969	29090	13641	15943	18130	28833	33392	36098
2-Deoxyribose-1-phosphate	116360	95512	85856	85793	61735	95455	68480	40674	42950	45559	38283	30718	84360	71515	59518	56194	78636	74693	150690	120730	107200	36776	47056	39200	56600	56152	44438	113260	89413	134200	76706	73982	67985	74858	83616	92403	55388	67871	69173
2-Deoxyribose-5'-phosphate	22442	15058	21758	22408	17477	27957	11265	14338	7255.4	6682.2	7234.6	4820.1	22302	16379	10120	10908	13233	15043	35034	21699	23114	10296	15811	12027	16011	16312	20519	32300	24129	17406	11062	16866	6946.4	26634	28880	23674	14908	9958.9	21583
3-(2-Naphthyl)-L-alanine	662000	154730	633730	240970	354990	344500	268460	123610	394970	169180	161010	226220	571450	285020	653450	318430	406430	143830	243550	200460	330550	238060	247010	278810	117720	358720	350500	657500	733900	459680	500010	283430	658710	178120	271950	273370	330300	404520	163820
N-Acetyl-L-Arginine	94396	70319	89154	53834	47543	83993	88080	55335	67635	76518	80564	78348	95088	52206	77128	65056	61100	93142	25309	32700	33488	25083	36192	39103	29433	29533	22425	52837	39459	39247	114960	88860	78305	101180	113100	117950	64200	63239	87828
Undecanedioic acid	57208	57117	52113	41103	39946	40264	48689	47085	42760	46846	41284	46691	49137	51272	52205	45950	44393	43935	38680	44481	41309	56441	53024	45828	50746	42805	47003	63143	42674	47008	57234	46854	50720	42863	46013	53257	56788	57934	51649
5-L-Glutamyl-L-amino acid	29560	24381	17771	19148	21939	13682	16859	23194	25766	21092	26748	29881	26276	13588	29221	17349	14686	8464	12490	10106	17474	23106	16688	21580	19282	14405	22961	13653	23887	22559	25050	25312	24532	35186	30914	33762	23540	16086	31640
D-Pantothenic Acid	4792300	4210800	4390200	3152000	3196500	3298000	3243900	3053900	2714100	3265500	2991700	3494800	4171900	4238900	4266800	3363900	3687200	3765800	4626200	3899800	3596300	4806800	5084400	5563300	4721100	4649600	4605900	5073300	4711400	4948900	4289200	4740100	4851400	5040700	4538600	4808900	3075200	3006800	3100200
2,4-Dichlorophenoxyacetic Acid	1030600	1095500	1035800	367480	427720	251690	338140	540160	387860	404860	504660	548230	665040	713180	659610	713980	916960	864970	240570	236210	246220	408420	455250	436590	715820	617770	668730	751970	825150	776180	201590	301280	394690	581440	490860	571140	408840	361650	327900
N-Acetyl-D-glucosamine	155800	157610	142820	124270	152480	164410	175900	165800	176120	207950	184120	190080	170990	181540	169720	177150	171160	166670	152520	166150	141630	186990	171170	196150	168920	181180	158040	152730	191730	155250	163290	169260	181840	200690	168590	209220	179230	181150	196680
N-Acetyl-D-galactosamine	128270	149120	107900	183320	105240	131310	125530	121500	118580	106280	136090	150250	135450	130220	143530	121200	145450	125230	139030	119980	105850	155890	117970	111030	113110	142450	102820	145530	124610	135200	122740	128120	147160	160980	126010	166140	120690	126890	180730
L-Glycyl-L-phenylalanine	131310	91687	110960	87073	111100	110600	59723	81481	95829	79474	91179	106770	97673	83191	95033	91595	97030	92879	104890	102110	99990	92645	85393	97090	111600	84808	109460	127110	116570	122700	132260	153090	138620	131250	128940	147740	121320	123990	98919
1-(2,4,5-Trimethoxyphenyl)propan-1-one	33588	32508	41620	45364	35731	47442	44803	41451	44238	37570	37364	49139	47716	52230	51715	55586	59045	45865	46630	36895	42950	58256	49106	50372	49320	53368	48201	47618	54206	49218	55169	63424	62300	52396	40768	53518	46815	44505	49914
2'-Deoxycytidine	64942	63355	63550	73106	125350	136540	184760	278100	214920	125010	175660	205020	132790	128710	128480	63894	73072	71163	97518	66921	75246	116240	114410	101870	74612	42879	43354	73254	82381	60983	245610	234330	148240	72841	80929	122160	147740	164760	196340
L-Prolyl-L-Leucine	129990	87852	127820	121580	130170	123660	125430	123580	148320	115480	164400	134910	102970	127440	130420	108220	109550	120300	149810	141990	128550	163920	141520	170020	154750	134100	162800	185350	184090	176340	175510	211520	178720	195660	179460	170560	140500	129880	138040
Myristic Acid	17510000	15284000	17271000	19361000	14550000	16480000	14472000	15337000	13757000	16905000	16917000	15195000	15935000	13834000	17512000	12753000	15052000	12296000	15182000	13540000	15237000	14393000	13727000	15668000	13221000	17755000	18710000	14885000	13142000	14334000	17631000	15822000	15677000	23573000	20752000	15760000	17534000	20477000	17220000
Ribulose-5-phosphate	147380	136560	129870	171340	161500	134720	115030	158830	188350	142040	167540	205110	163810	178400	219310	256600	223690	184830	182210	190230	152170	140310	138570	143630	242700	161940	225860	214640	219400	186860	268610	282030	258240	152000	168960	150500	151710	141220	203730
L-Valyl-L-Leucine	97160	64949	87101	62552	92088	71259	74470	214930	181930	165110	257400	136540	90293	82147	96750	74940	111740	62730	63232	103710	71824	83828	90113	78346	87967	79350	94519	157030	108580	112870	145080	155550	133810	124750	113290	142210	96810	131920	93479
L-Lysine-Butanoic Acid	234330	77190	47191	74239	114070	80571	224720	258880	275900	96172	207310	195520	155970	111520	125240	121070	276260	114290	156600	263120	307860	188940	214730	248030	139930	184210	88066	288340	322170	441390	122390	178530	212160	187550	108790	86641	192790	144630	148390
N'-Formylkynurenine	84027	48010	63059	44904	56837	92709	35717	52434	60559	45084	54172	53952	68375	9	82617	9	57710	9	84903	90964	97542	51186	60427	54864	105180	72986	90526	124350	102610	109080	67956	68127	88034	65282	50782	52703	78027	82493	73676
L-Alanyl-L-Phenylalanine	13732	14041	12094	16059	22693	16521	16202	24539	16791	32651	19880	25306	22739	27030	26234	16667	23322	15745	17176	24235	14899	11805	14828	16435	23777	21131	25346	33287	20971	24238	30353	27995	34164	26866	16936	30665	18491	23205	23093
Benzoylmalic acid	36045	24756	64218	34971	44476	34072	16788	19508	23247	20486	33262	19208	24292	26210	27178	20722	13570	14614	69857	108930	118560	27084	27000	32274	27282	20165	32039	40799	104260	86091	119190	108880	98299	121710	96143	89461	93387	76664	84691
Mucic acid Dimethyl Ester	594450	393470	600970	621990	427820	499070	419510	475160	502430	433880	451550	417470	401120	397330	346000	508730	410140	479720	547440	574660	537290	690620	684770	730460	469380	562930	503710	774530	824750	827620	708930	651530	588490	654610	694060	619720	464890	529610	541200
Methyl sinapate	41379	41188	47807	38737	37238	75188	68246	51667	48283	79182	73255	68104	68895	38271	63103	39848	53046	49189	48712	30146	29614	116750	98863	84276	80515	103090	94900	60291	44917	52398	44311	60826	64948	101460	120860	107810	54961	67912	73822
L-Cystine	12444	22828	22319	19820	24152	21228	9685	22386	20084	7374.7	11582	10775	14115	16345	20495	28807	18284	21353	8085.1	35948	28291	25151	25974	30367	17954	15217	19996	36969	32764	27869	26929	28868	32658	9455	19433	15314	15508	25026	25857
Cis-10-Pentadecenoic Acid(C15: 1)	202280	216710	248550	281940	190030	189880	218660	173910	163000	207060	184560	226280	213340	201510	157170	172160	147000	142800	237510	163820	184120	214480	198530	167260	218380	247810	168010	231750	215770	200100	192960	216150	207150	250640	262090	268110	260020	297320	360200
Palmitaldehyde	52634000	53500000	54269000	54901000	53911000	54961000	53538000	54394000	53732000	54219000	53581000	54703000	55290000	53525000	53730000	52719000	53997000	54701000	54034000	53688000	53837000	52913000	53024000	54406000	52890000	52582000	52845000	53307000	51408000	54107000	52378000	53753000	51048000	51800000	52576000	53150000	53361000	52710000	53292000
Thymidine	99893	96508	121380	75957	105070	110430	96965	172120	110790	83961	288380	156750	40992	37317	41573	52428	47551	57274	96898	89224	73673	56516	56796	62605	65605	50129	60089	69281	55185	57351	116220	152070	67129	79814	62148	72994	92805	84472	81133
Pentadecanoic Acid	257290	212130	214840	221700	241260	208480	193210	186930	215320	229610	227910	215950	179840	193810	241300	228570	226870	227850	218940	215090	251700	278580	311670	363200	282520	250320	260320	326150	327520	322200	312040	328030	324520	318170	300230	264850	307780	315860	280160
13-methylmyristic acid	131120	106630	97999	135050	126690	106180	90417	83723	87592	98142	104880	102970	90456	95957	103020	85971	127100	88821	101460	99583	125260	92617	79786	118400	118560	138250	115810	105200	110280	106870	140070	91586	123940	167020	153260	117600	111350	129610	117570
Cytidine	474650	567450	495860	570270	518590	986550	333880	286360	267220	552860	359460	330880	333820	204700	349080	588790	448100	422940	623810	521660	521900	484400	436310	349780	337900	337190	451670	614850	411630	430160	443090	389760	309700	465710	583730	562570	415550	469790	355010
Cytarabine	782670	773870	933600	769680	726900	1143900	696750	862680	857170	993150	879050	788490	574610	463230	607800	961550	716730	782570	836830	826820	805870	1196300	1091400	1147200	625020	515950	763840	1202400	937030	995900	1065700	1089500	878330	1174100	1097800	1359600	953400	946980	1035100
1-beta-D-Arabinofuranosyluracil	158320	273280	227950	199510	200390	414130	160880	161410	179620	172500	111880	117120	203240	133490	221230	289360	116820	186630	209240	200000	218220	257080	261850	261270	173600	221610	185700	298930	122840	97873	272010	193890	190390	227440	202670	247710	229660	246920	227750
Uridine	484190	517320	440360	562940	566710	826110	588850	722900	487480	636230	478780	623340	565410	413390	534010	682120	495100	590500	499780	494410	485580	570070	798030	523410	531970	562110	595910	771530	461740	524440	803800	687110	745260	644750	485600	671490	649200	695430	740900
β-Pseudouridine	122560	124510	130640	118670	142310	239350	133870	136860	138030	131090	127010	120240	117990	93063	120660	144720	94027	97324	123320	109910	101490	144470	133540	173520	149820	153400	174060	261510	198920	171240	173000	197430	191300	218210	169750	199910	152070	118840	174410
Biotin	290270	222060	282790	245200	258230	226800	241540	242710	256690	220010	222180	270320	207080	234150	217780	369870	408960	369210	219800	221500	237740	227830	246660	261760	205090	179350	196680	263880	259680	264090	410020	429350	387890	232280	230950	203040	270800	272600	295160
Tridecanedioic acid	71916	76105	63952	59492	52089	56177	64533	58574	57015	56701	61633	63981	69589	57258	67114	57367	49769	51813	55087	60719	59062	65860	60263	56951	68150	67186	71172	62519	56665	60110	66935	60625	59162	76195	67134	68258	69056	67807	62609
L-Leucyl-L-Leucine	92826	63761	85075	61290	75131	65942	49877	130300	104970	83410	112600	84164	73064	80867	77140	81823	98272	62494	54979	89047	55005	75473	84739	85152	86925	79251	84939	117380	105080	103740	132260	145660	148110	113610	89793	123460	79366	98106	104630
N-Acetyl-L-Tryptophan	118580	70176	128460	105170	119900	114260	127400	139500	132870	157480	183700	204990	106070	113350	107280	120080	102130	115160	120460	139040	121760	95360	122020	119480	74520	61185	80251	316500	428840	355670	218960	293580	241360	382060	306010	303060	158120	136460	150470
γ-Glutamyl-L-valine	65274	58090	53866	58294	55100	64045	94505	99554	92558	97263	96170	73781	60793	65615	60859	58319	67627	67160	76583	58599	63461	57319	56263	51805	64881	63559	71396	89665	86829	87253	91638	96677	106740	71763	62099	58384	66845	62459	84244
5'-Deoxyadenosine	2446700	1230900	2411700	2299400	2301100	1570300	1986100	4156000	4979700	1269900	4216000	2593600	2731500	3958800	2479800	2629500	4300600	3607800	1326700	2470200	1517600	3179800	4298100	5795000	1686400	2196900	2100400	1620000	2432200	1981300	2390000	3323200	3764000	2203200	2861600	2274100	3818900	6199800	5123500
2'-Deoxyadenosine	33206	27865	34379	57520	64510	97977	143260	234400	243060	118180	340840	155020	32178	21268	31519	37314	38731	35275	93701	62620	67684	33197	25209	24777	27113	27812	22455	28358	35445	39853	28923	34635	29975	31753	32311	26706	24531	38641	28067
(7Z)-Hexadecenoic acid	11126	7211.7	8281.2	11239	12401	10533	8518.3	9272.8	10148	8082.4	6789.7	8048	8365.3	7569.4	11799	6695.7	9418.6	10093	10971	11314	12001	11298	8808.4	14977	11247	13120	10631	11578	14274	10815	13839	11788	14181	9788.6	11110	8137.8	9116	11771	12079
Palmitoleic Acid	11839	7513.5	9884.4	14799	14231	10124	10111	12126	13494	9298.2	9831.6	10113	9201.4	10952	11899	11267	15137	8234.7	13296	13591	13684	12314	11246	13440	13491	12197	13445	13510	14445	13024	13793	14780	14274	9726	9845.5	11220	9584	12260	12068
Nicotinate D-ribonucleoside	1919400	1432600	1400900	1207300	1208700	1245000	1493000	1128500	1143500	1732100	1574700	2183000	1385700	1315300	1324800	1181000	944650	1158000	1175700	1185400	1105700	1702900	1447100	1543600	1752900	1817700	1938300	1282300	1229400	1316100	1926200	1742100	2119900	2503000	2317800	2196500	1694500	1786400	1466400
Phenyl-beta-D-glucopyranoside	8410.9	14492	12459	7446.7	14032	13915	7981.6	9	10068	14068	10482	7784.3	10641	16035	15006	12021	17495	10938	10097	8569.5	7071.8	7486.9	3718.6	8440.2	12498	13962	15052	8038.2	7139.6	9936.8	8514.5	8491.2	9986.4	9	16555	7499.1	7519.4	5231.7	9
Palmitic acid	32481	29233	30112	33513	20606	32712	27300	30768	28039	27132	31631	29578	35576	35211	33590	40243	32399	35522	29441	37941	32330	27634	32834	21481	35533	29535	35139	28321	24605	33292	33702	36480	28180	40212	36825	25054	39878	41488	35591
Choline Alfoscerate	1354400	1782300	1267100	1245000	1305400	1872600	844580	594430	484830	708230	407800	579770	644170	505270	716180	861330	675250	803500	1095100	829970	831340	925400	1014800	1014500	1196200	1158100	1444400	1660800	1008300	843110	1048300	820650	1188400	813540	786330	805400	1127300	1018700	716880
5-Methyluridine	5628.7	5238.4	4544.3	5256.6	4379.7	5655.2	1998.8	3587.2	2515.6	4509.3	8254.6	5451.7	3511.4	2911.8	2522.5	2817.5	4441.4	2012.8	3513.8	4667.4	4753.9	4176.2	5683.7	6860.3	4356.6	7448.9	4453.6	6735.2	9528	6389.1	5863	5729	7490.7	10887	12256	13931	6495.5	6806.3	5338.3
1,14-Tetradecanedioic Acid	20496	20308	20980	19043	16723	17621	17584	16668	16382	17009	17750	19752	20117	20488	22198	17706	18623	16113	19346	20463	21209	20486	19303	19563	20469	20086	22282	22007	17130	16445	22414	18847	22919	25226	18239	18801	23683	21206	21268
D-Glucosamine 1-phosphate	64815	66093	70111	125480	97320	100550	82434	119640	120190	67332	95528	56399	61808	88226	64389	58094	91449	50004	145500	115440	98339	68451	84954	87079	118440	97801	84671	110810	138710	136280	92405	117230	105110	76134	63918	56650	60438	80634	86778
Glucose-1-phosphate	8482400	7284300	8459000	9538100	9163800	9472800	8659200	9976100	8676300	10053000	9586300	9726500	13283000	12892000	14084000	15234000	13770000	15262000	11856000	11707000	12268000	12025000	11363000	12246000	10639000	10947000	11267000	12571000	10689000	11762000	10799000	9050100	8561400	12223000	12105000	11482000	10280000	9863300	10828000
D-Glucose 6-phosphate	9877200	8205100	9241600	10377000	9742300	11508000	9917600	10406000	9744200	10615000	11073000	10495000	15192000	14451000	14218000	15739000	17027000	15866000	12272000	13421000	13206000	13390000	13318000	12468000	12212000	11569000	11520000	12525000	11931000	12443000	12672000	10941000	10163000	13190000	12765000	12514000	10933000	11312000	11586000
D-Fructose 6-Phosphate	5719900	5212700	5357100	6173000	5985800	7066200	6580100	6422100	5867000	6677200	6781000	6440000	9271800	8975300	8925400	10554000	10628000	9902400	8313000	7998200	8710400	8194500	8357900	8501700	7731300	6982400	7484100	8474200	7489400	7444000	7777300	6192400	5943200	8288900	7568300	7881400	7366100	7402200	7008500
L-γ-Glutamyl-L-leucine	225050	146320	155820	151100	148380	162160	216780	285170	284890	264120	302660	237340	134570	162840	138690	105460	296510	132880	218760	192540	155020	184830	149650	209020	204200	177020	219060	250580	318700	334240	166540	351500	345640	161620	120620	172210	178560	169470	202630
Glycyl-tryptophan	68028	60436	70336	60394	54859	52429	29259	42100	36453	31604	31215	48851	53670	55712	64416	56800	62731	50707	58607	54458	57250	51608	50433	52918	63456	79238	72239	95102	79734	99534	65843	82111	65068	96326	73200	96862	71081	56477	61088
Sorbitol-6-phosphate	65010	51147	61715	57524	65644	61163	66938	64286	48865	71431	76591	76523	86473	86513	88765	103980	107530	100190	74284	89672	82649	80694	75780	88790	80094	82649	84180	81608	77090	79033	77092	70255	94188	70874	73910	104760	56851	78713	61561
L-Prolyl-L-Phenylalanine	25321	18791	23638	17358	8860.9	14158	18214	12306	10220	18923	17078	17528	16283	16528	20447	7952.3	21925	10649	15003	11992	9	15710	9	14421	20438	17560	27235	35257	16862	23919	13092	31340	27417	26556	18399	27625	16102	15798	8662
Abscisic acid	108400	102730	103680	105830	103910	95091	248260	242060	247070	130470	120550	105530	102340	109660	101160	152240	158290	161580	107200	118560	105340	112270	122560	122170	31482	30377	29024	174480	176930	176150	214280	171230	163190	143050	165550	136430	110380	126990	126790
Adenosine	1364400	1742100	1491200	2038200	2190700	2851200	1923900	1946700	2073100	1922800	1750200	1944700	811500	822650	894410	1421100	957410	1204500	1951400	1942100	1869100	964700	834980	877240	1065500	1358100	1396800	1575700	1452900	1382500	1256200	1148600	1194900	1101200	1307500	1402100	994540	1180400	1035400
2'-Deoxyguanosine	95370	89409	107480	114590	104440	125170	124960	334010	195730	114190	612180	247790	67945	83756	83576	83619	74340	81370	90883	96160	79575	116740	115630	127190	86511	87094	95000	117680	85489	80435	189900	280340	137450	103390	98425	123590	107610	109790	106440
Inosine	30486	30871	48684	35182	32805	49817	207170	107330	90290	132090	60876	73333	48240	25838	35886	79871	26243	49419	107260	94020	123060	122110	116230	74596	47838	50181	43599	87003	59430	60983	40536	30504	26255	50950	45535	47065	80278	70269	72114
9-(Arabinosyl)hypoxanthine	336710	329970	293820	197730	317030	271180	96320	215380	309950	86590	87084	69468	118520	92919	105480	96365	96864	106310	128740	126560	127270	96360	87850	84999	107170	136970	102620	116180	93025	87194	345950	156270	104190	141420	142000	174240	333170	393730	359290
2-Feruloyl-sn-glycerol*	21322	20465	25044	23299	20421	25442	19588	18699	23886	23325	24255	36922	22284	22381	21890	28241	25468	22938	21015	18996	21046	29246	32158	31327	25967	32513	24327	18611	18903	20420	23957	30869	31753	33868	33492	29362	26196	25329	25186
1-Feruloyl-sn-glycerol*	23781	22076	27700	22494	29129	23731	27137	26599	24623	23405	28411	40258	30342	31285	34217	29183	30844	33958	22831	25370	27024	34195	32969	38124	28855	35997	35489	23245	26449	24746	29186	30001	35869	35674	41303	33446	28554	34350	31178
10-Heptadecenoic Acid	323150	198290	304850	275840	338500	175610	253280	337590	260790	329610	273570	302190	46397	302900	269300	239520	301980	314750	237930	349320	274900	306940	432050	320560	280410	301980	294330	395110	566630	496270	734770	967120	949700	498410	367260	350650	551420	594160	538410
Benzyl glucoside	6410.3	9314.4	13277	19364	17349	12585	8459	17768	10479	7596.2	10991	12858	8336.5	11531	6678.6	9328.5	15958	11839	14515	23409	21138	26438	15136	17528	7634.7	5751.9	7266.1	16218	18192	17169	27315	28056	18610	10457	12542	13942	8940	26635	13547
Arbutin	13106	10507	13319	22484	18451	21874	28085	31245	18125	16709	23731	29163	16196	22761	9512	22333	22075	20116	12100	20771	19449	9198.8	14498	17213	17827	15167	12862	23484	24391	16682	32655	40810	31843	31416	35091	33199	22078	36917	33648
2-Hydroxyhexadecanoic acid	3520100	1940800	3205400	3657100	3675100	4434900	3846200	3975700	4729600	4629900	2986000	2076800	3975800	2572600	3547800	2648100	3128700	2077100	5154600	4231700	3210400	4123100	4194400	4067500	3346400	3582700	3452200	2472900	2780300	2402700	2896400	3653800	3269000	2595800	2448300	3426000	3120600	3614600	2867000
Hexadecylsphingosine	6085300	7028600	6422400	6300000	6498800	7071100	6645500	6280500	5732300	6323100	5996500	7522900	5438900	6415200	6076400	7990000	6264100	7431200	6537300	6196200	6763300	6294800	6457900	6679300	8039900	6432400	6975100	5941600	7226700	6613900	7302500	7001000	7202200	8788800	6368100	7400900	7114900	6784400	7774300
Cyclo(Phe-Glu)	114010	81342	107520	101870	108350	83684	68172	75677	71082	57084	78395	77085	110260	114670	103590	72283	99774	84640	139220	140660	126490	103150	118100	130240	263740	242070	238640	253430	308170	295120	229460	277770	269670	125020	98467	126050	113780	112750	111510
Triethyl citrate	16107	47845	18976	33977	14545	21168	25325	19617	22973	11655	16878	12016	17359	28071	18058	28587	9885.5	13971	35311	19311	24070	18039	30149	16675	38466	21465	22085	24795	13682	29524	17760	21602	19935	41832	20185	18560	28327	24092	78720
L-Saccharopine	14285	9856.7	13289	21072	14065	10185	11873	28664	26894	19224	21520	22502	24150	24436	22542	17466	17576	17023	8033.7	17967	22743	14279	14147	19491	10619	12867	15624	12618	25873	27385	30031	24288	29175	15773	10908	17747	16624	16299	14337
Dibutyl phthalate*	13028000	18181000	14078000	12574000	11762000	13319000	13252000	17019000	16276000	16140000	13410000	16337000	14042000	11356000	13586000	17556000	11463000	13032000	14505000	11752000	13421000	14147000	15190000	13049000	16595000	17246000	17048000	12091000	15276000	13706000	15170000	17336000	14302000	16472000	14145000	13704000	14622000	16926000	17751000
Butyl isobutyl phthalate*	13618000	17353000	14291000	12559000	12705000	13182000	14004000	17241000	15934000	15216000	13812000	17567000	14214000	11649000	14289000	17522000	11572000	13621000	14442000	12304000	14486000	13147000	14924000	13372000	16706000	18077000	16458000	11587000	14969000	13450000	14841000	16955000	14843000	17374000	14434000	14160000	14801000	17868000	17944000
Diisobutyl phthalate*	13007000	17499000	14068000	12296000	12152000	13284000	12857000	16286000	15826000	16263000	13174000	16900000	14393000	11770000	13595000	17798000	11589000	13036000	14878000	11702000	14325000	13784000	14213000	12754000	16775000	17097000	16051000	12446000	15402000	13433000	14730000	16946000	14055000	16094000	13801000	13827000	13569000	17073000	17990000
L-Leucyl-L-phenylalanine	95441	78704	102780	68721	82261	61649	57378	101010	81428	62591	92008	74519	83786	84554	72457	69735	112080	77573	73664	94023	65773	74079	81279	99055	104830	83154	96095	117980	110430	124620	133690	152880	184460	133520	106160	119840	84792	100210	103130
Octadeca-11E,13E,15Z-trienoic acid	4075500	5428300	4350100	3434800	3384100	3917700	3764400	5085800	4561900	4475500	3797800	4645700	3830900	3168700	3750800	5156800	3332800	4034500	4022900	3061400	4046200	4109400	4039200	3721200	4943600	4706600	4394000	3385100	4376900	3732000	4041100	4916800	3873300	4537900	4024700	3975900	3847900	4883400	5063300
Punicic acid (9Z,11E,13Z-octadecatrienoic acid)	11200000	10054000	11694000	11492000	12046000	11557000	3724400	5052800	3668900	3845000	3303000	4551200	6338500	5362400	5440900	5982400	6266300	4740600	4467100	6052200	6249600	5562100	6925300	7271900	8541300	10034000	10411000	11733000	12058000	10596000	11544000	9583100	12680000	10735000	8315500	9826800	7079800	8149000	7670100
Crepenynic acid	211550	155560	183910	159910	192370	195280	236590	246580	225810	258810	228370	244670	201550	202850	186140	180690	196470	189160	223900	277280	224080	324240	284040	286760	204020	257840	246100	288670	346620	269990	293680	289620	372270	241370	249820	251160	277980	309210	247510
γ-Linolenic Acid*	14777000	11010000	12575000	11969000	14497000	12786000	16590000	15494000	16699000	17243000	16003000	15544000	13577000	14348000	12572000	13341000	14272000	13417000	16682000	18209000	16339000	20410000	19571000	20777000	14881000	17649000	16621000	21261000	21471000	19617000	19664000	19581000	25707000	16879000	17409000	17449000	18106000	21788000	17310000
α-Linolenic Acid*	15444000	11609000	13075000	12530000	14379000	13180000	15628000	16172000	16123000	17777000	17209000	16544000	13410000	13697000	13128000	13247000	14589000	13807000	16413000	19038000	15790000	20872000	20424000	21369000	14515000	17940000	17298000	20659000	22391000	18495000	18925000	20024000	25279000	16728000	17492000	17609000	18299000	21160000	18335000
L-Aspartyl-L-Phenylalanine	100380	85853	104460	87414	87538	106330	113530	103470	108060	138030	118750	143200	101360	104790	113360	104920	110950	89880	121840	84829	87871	134830	123790	140520	118700	127310	123140	135530	130750	131230	141610	152540	135800	144620	134150	131070	116120	109800	119990
Linoleic acid	40561000	31173000	33979000	30842000	36231000	33674000	34082000	40301000	47396000	46885000	40582000	37447000	34037000	32246000	36906000	36186000	48513000	43216000	50023000	45069000	46465000	55920000	54250000	58067000	45620000	49566000	40104000	56758000	61290000	52468000	49133000	52906000	64682000	43840000	39683000	38968000	44943000	50238000	46349000
(9Z,11E)-Octadecadienoic acid	17981	9925.8	12804	12154	15264	16004	13464	21529	21826	26835	20349	17760	8284.9	13882	14418	13955	22833	22516	24793	24567	23999	25454	24858	27361	19405	22166	16352	25046	28247	24504	29619	23554	30054	15382	21392	21465	22565	22995	26546
2'-O-Methyladenosine	107510	134770	108310	102030	105450	120380	78407	71447	64858	87667	87321	86835	63723	64362	64365	85898	69446	69456	95195	105960	86111	108410	123930	108860	129720	101390	103920	130000	155200	152060	122440	113310	132920	163260	157850	158850	66773	76390	80125
N6-methyladenosine	71739	71705	73564	64461	75907	91820	55756	60626	49696	92479	65067	67132	40922	30720	42708	46162	49438	53194	88167	80199	72073	96739	94182	86376	69559	61263	81605	65339	64364	59983	67794	64997	72090	79844	86394	82434	44710	48944	42678
Oleamide (9-Octadecenamide)	67400	222450	213450	8490.5	16297	14901	50164	39589	36459	8308	25604	13924	9221.6	30116	15127	72763	11689	44190	62489	44893	33467	18802	14252	10724	18524	41170	218180	30883	16724	10556	183130	379150	130580	11629	8773.2	7554.7	53783	55028	151270
11-Octadecanoic acid(Vaccenic acid)	11463000	11498000	11221000	6776500	9102400	8316800	7207800	10372000	12112000	8397200	10322000	8871400	15912000	18461000	12565000	18765000	19437000	17856000	6673200	10463000	9428900	8505800	12453000	10644000	6503600	6518700	7132600	5960500	6920500	6612800	13770000	15112000	14846000	10481000	9458400	7674000	13907000	14840000	13208000
Elaidic Acid	25241000	27543000	31712000	17652000	22181000	22130000	18828000	27204000	32150000	21175000	24575000	23211000	43645000	45789000	33339000	46701000	50594000	47023000	14289000	25528000	22530000	21990000	30845000	23810000	17914000	13927000	15696000	13646000	14991000	16829000	36183000	38762000	34503000	29720000	23214000	16613000	32878000	33578000	33212000
Petroselinic acid	10646000	10632000	10447000	6307200	8449900	7750000	6839200	10519000	12183000	8259900	9945400	8794600	15909000	17598000	12595000	17298000	19397000	17754000	5788800	10819000	8565100	8058400	12513000	10202000	6301200	5719900	6587100	5935500	6965400	6456300	14054000	15199000	14316000	10965000	9069600	7425400	12427000	14110000	12961000
Crotonoside; 2-Hydroxyadenosine	673710	799120	797990	803000	900400	1468000	592470	617500	513140	651850	484700	495200	836220	758310	796940	1257500	978000	1135300	899400	703600	813480	918370	851200	722670	739140	742000	781680	862170	517090	554500	845550	632200	683020	763590	910220	885670	807050	874910	707910
Guanosine	7167200	6138900	7533200	7581400	7670800	9330300	6808100	9436000	7625500	7436300	7458600	7249800	6471200	6876200	7608700	9425500	9104800	8242400	7717500	7566400	7480400	10050000	9862100	10109000	7474600	6910000	7845000	9723200	7561200	7242800	11037000	10705000	11239000	9017100	9158900	8775100	9182600	9174600	9608900
P-Hydroxycinnamic acid p-hydroxyphenethylamine	88195	65581	282970	77225	25986	101820	86598	475430	17475	3809.5	64651	144890	8349.9	1201.8	9	37923	39561	795590	388670	5153.3	2312.8	21368	44556	31768	99972	337340	1507000	3573.1	872200	68443	2709200	8485200	6712500	3233200	1637300	8995300	31052	43782	146140
Xanthosine	2556400	1999700	2012700	1977600	2095300	2280000	3292200	3280200	3075200	2617600	2281100	2289000	1868600	1554500	1986800	1892900	2039300	1770300	2363300	1927000	1923600	2875600	2569500	2504100	2238100	2334200	2429300	1943700	1738300	1508100	2719600	2322400	2197800	3381700	4156400	4093800	2421700	2526400	2488800
Helecin	17614	9594	22514	15049	13900	13430	8419.7	9745.9	9289.6	4426.2	9014.7	9616.8	8855.8	13801	9799.9	7860.4	3725.3	6290.3	44958	51173	66332	9080.5	8051.5	10100	9668.3	8509.6	10102	13291	22447	22880	36446	22065	21464	27864	30847	29634	27225	31369	27682
Stearic Acid	135140000	132060000	120070000	129360000	134610000	130460000	118880000	119440000	117870000	134180000	118550000	121970000	132820000	132570000	122410000	126080000	123360000	121800000	141240000	141100000	139670000	139120000	144380000	142980000	152610000	142040000	141930000	145400000	149060000	142180000	148160000	142780000	136510000	146650000	143550000	143740000	141520000	142780000	146390000
N-(beta-D-Glucosyl)nicotinate	2905700	2449200	3751500	2301700	2299600	3666600	20458000	14940000	11074000	12230000	8310500	6341000	11146000	8409900	11938000	6922200	6066900	6612700	34568000	24596000	21948000	12808000	9705800	9585600	7465800	5924200	5027500	14116000	9267400	7561000	10538000	8336800	8460700	9752100	9057900	10243000	5272800	6124000	6417000
Salicin	57063	41024	63236	40910	47052	36809	30268	21921	11011	29038	25592	26427	14095	9	7799.7	9962.4	18721	11826	17462	19260	20568	16467	19747	16612	26520	23326	15960	28317	23073	20564	24813	25892	7694.9	31090	15207	29788	25720	29724	32148
Hexadecanedioic acid	22834	24305	22934	19854	19566	19996	20897	18303	20327	19952	19628	21588	24454	24999	24917	21596	22094	20992	21105	18714	23572	20409	28468	18709	25682	23339	24401	21650	21948	19870	24687	23317	21605	24586	23891	21128	23758	23467	20241
3-Hydroxy-palmitic acid methyl ester	8729.8	13885	15035	12187	15488	13180	15529	13569	11685	12637	9382.8	15746	17086	12785	20274	14534	12557	13491	18299	15174	18435	14043	19353	18937	18959	17267	19460	12459	14064	19500	18572	12943	15375	18636	19462	25200	15345	13975	17180
Glucarate O-Phosphoric acid	1207400	759420	821780	644070	874860	1105500	2459700	1772000	1330000	1444900	1170400	1170700	1337000	1046900	1217100	1558100	1326000	1084500	2184700	1939500	1551800	1190800	1001600	774170	782930	1133900	1001700	1270100	1442700	1500000	707980	957110	809080	777260	618480	512180	827120	940020	1004400
Argininosuccinic acid	129430	123340	173900	107800	159410	144170	394680	284040	258610	269030	216510	199920	173560	194040	195830	203550	197600	167290	213070	157650	143640	217990	203520	194380	187130	148330	173240	328300	214430	172450	210310	165270	151240	115860	106930	125620	227710	250060	239560
4-Oxo-9Z,11Z,13E,15E-Octadecatetraenoic Acid	34296	25673	32010	30948	41688	39696	41791	33735	23808	25767	22148	34196	47190	39503	51805	45626	78606	49616	4772.3	5556.3	7300.3	6228	7579.7	5394.5	4912.2	5966.7	4510.7	10283	9531	8270.8	41335	31213	31667	24661	27780	37826	53656	49943	51900
cis-Abienol	9860.3	8748.6	8778.2	7248.5	7592.2	7457.6	11361	8686.6	10484	8439.2	6699.6	9229.3	7488.9	7643	6603.6	11080	9021.4	9509.1	9852.7	8065.6	8600	7814.9	14217	9003.3	8141	9766.1	7198.7	7837.9	11159	9281.5	9633.8	10516	8121.2	11436	9153.5	11979	6876.4	9451.5	10246
12-Oxo-phytodienoic acid	16860	7136.3	11049	7919.2	10262	11490	20139	18376	14197	19932	16724	17079	14006	14123	10863	8816	15223	9284	14095	19897	15610	20961	19750	22807	9204.7	14164	11575	30037	35967	28272	28111	22621	50100	11371	14858	15204	19757	34467	16081
Methyl linolenate	52477	221310	25777	63470	85580	120310	104580	209970	58638	75851	96120	77227	33609	28040	107780	31596	115680	88044	308310	128920	111370	195610	225550	171030	108370	45544	46380	54409	93617	241510	113140	93144	125160	44369	49886	43837	77208	137280	105630
γ-Glutamylphenylalanine	126000	81172	81275	74084	97865	88112	70847	89933	87142	132460	137650	109210	114550	137410	137860	88182	172000	121700	81386	64623	63126	70980	91362	118750	77561	83931	81446	164710	171510	184120	63846	107950	101740	58156	47112	72681	120270	92265	79225
13-KODE; (9Z,11E)-13-Oxooctadeca-9,11-dienoic acid	42346	30516	29183	23102	23318	23549	19782	15975	19968	16657	17306	16788	15356	14471	12453	11833	14244	11617	12528	16435	12691	16311	15418	16116	9352.5	13956	15817	21716	21884	15739	14919	12565	22085	12827	10193	10264	13091	14189	11151
13-Hydroxy-6,9,11-octadecatrienoic acid	59896	106450	106350	102270	112690	108050	114080	98197	67790	86500	46078	111030	105020	96903	105010	125090	88359	106220	108920	107960	143150	66181	113790	105270	133660	105230	124420	104440	130330	117190	97631	75004	99769	121800	107190	97986	125040	100920	120070
17-Hydroxylinolenic acid	1209600	847970	1204400	959520	1113300	949440	1182100	1827200	1275100	1096400	997680	1085600	1103700	958300	854560	845130	1118600	795520	870370	1181400	1116500	1129000	1206100	1477700	593790	779880	798840	1840300	2015900	1526600	2518500	2092100	3658600	948650	790260	897440	1866700	2172500	1773600
13S-Hydroxy-9Z,11E,15Z-octadecatrienoic acid	608400	344250	448420	388440	521880	405160	371890	389290	271380	414830	329520	449190	480280	364230	294440	260570	506180	253500	199770	258800	272030	318910	380720	412970	212290	279520	243900	559350	1024400	590660	917550	734240	1658000	517570	410760	481750	517740	737700	505640
2R-hydroxy-9Z,12Z,15Z-octadecatrienoic acid	427360	315060	448610	467960	472740	344100	142350	138960	135360	109110	115380	154970	228590	234100	199290	244860	252130	207730	289440	405760	508160	261770	326470	411700	528150	707860	582740	604400	898250	701390	515730	465580	593920	462810	338010	346000	275640	315530	296620
9-Oxo-10E,12Z-octadecadienoic acid	21625	22260	23654	30267	35099	23772	11943	16931	18872	10742	9430.1	10817	11361	14626	9769.7	12651	12023	9443.2	23204	29808	31983	18935	21226	28799	34745	40121	40372	33977	31313	26044	22207	20680	28907	25017	25042	21837	19864	22190	15648
E,E,Z-1,3,12-Nonadecatriene-5,14-diol	23424	16137	21362	17812	21637	12027	8501.7	11451	11364	6138.6	4884.4	5229.2	8091.8	12259	11767	20102	21791	19134	28650	49308	43704	55593	51521	43623	21340	30649	30303	98806	142540	103390	95826	98612	112010	17071	15922	11274	25155	37865	27205
5-Aminoimidazole ribonucleotide	2297700	2689400	1949600	2229800	1889700	3206700	1821100	1322900	1114500	1190000	1018900	1285300	1654600	1020300	1019300	2082800	887200	1234900	1847700	1814700	1572800	1622300	1237500	1392300	1715500	1865900	2338500	2048300	1150800	1175900	2466500	1672500	2281900	1514800	1604000	1315700	1983600	1985900	1857300
15(R)-Hydroxylinoleic Acid	55335	33594	58101	50162	43764	40466	53188	83489	85919	46583	60813	45455	137830	118610	113950	182880	200720	123220	49526	74954	68105	98280	137730	165450	28736	39066	38885	59040	45910	49018	70182	70183	81813	27642	24366	28125	72636	74228	61909
9-Oxo-12Z-Octadecenoic acid	55940	60951	84691	45145	50933	46141	42048	67999	91759	45094	57845	56382	152090	118050	120170	191780	187490	121130	55018	59772	67274	96535	126520	169850	29104	51233	35655	69103	50497	38189	89427	63693	85502	26857	25142	26341	90625	90508	66426
12,13-Epoxy-9-Octadecenoic Acid	52661	39964	44889	33999	37626	36096	34556	33154	39196	32977	34620	39472	32455	26497	30340	28313	28832	23278	51818	57560	57518	53372	49242	63146	33362	62982	60618	89317	78521	67125	54358	52859	84348	27428	37229	32498	43138	44559	41614
9S-Hydroxy-10E,12Z-octadecadienoic acid*	3649200	2755300	3537000	3320300	3677700	3223500	1804200	2546500	1818800	1695700	1542000	1904400	2061000	1775000	1653000	1758700	2380600	1586000	1452100	1932000	1995400	1855400	2162900	2446700	1689000	2141600	2179300	3923100	4526900	3255100	4678600	3751500	6054800	3003000	2273700	2749000	2979000	3404700	3118700
13(S)-HODE;13(S)-Hydroxyoctadeca-9Z,11E-dienoic acid*	3548600	2711100	3409100	3151400	3592200	3010300	1689900	2542400	1728200	1593400	1514900	1905800	1985100	1714800	1599000	1659800	2206800	1490800	1371800	1856300	2013000	1768300	2074100	2344700	1636100	2083000	2047800	3786700	4328200	3160700	4448600	3774800	6022200	2961500	2229300	2520700	2916300	3307300	2996500
9(10)-EpOME;(9R,10S)-(12Z)-9,10-Epoxyoctadecenoic acid	73245	46919	65203	42814	45985	43180	32803	57531	45123	31461	34822	36794	29715	25669	25366	30100	32610	25935	51822	89402	83948	43255	43297	55761	57323	84280	86142	116930	91215	79710	62336	68416	103060	44998	42231	41950	49263	60570	55096
5'-Deoxy-5'-(methylthio)adenosine	2374500	2205300	3215500	3311000	2936000	3750500	3080000	3050300	2664500	3235100	2686600	3006400	2283200	2654800	2708100	3366000	3173700	3398900	4531400	4431300	4695600	4590400	4122800	4464200	3830600	3486500	4021500	4238600	3619300	3835000	2649600	2963200	2809700	3023600	3134700	2950500	3139100	2685100	3224500
N7-Methylguanosine	71813	53658	51759	67365	49091	29379	68232	81752	75000	62366	99325	126170	84114	69653	60076	102470	71803	86869	41640	68109	76806	109330	92652	112480	67192	66706	52673	69366	105590	85746	118460	121380	79070	129800	128840	121420	83637	93376	72351
Ricinoleic acid	39685	61046	35033	33291	36016	29656	28706	33770	29688	25384	30187	26293	38774	28636	30810	40950	29491	28027	24778	26187	31789	31331	29931	28590	29926	33073	29301	30466	28225	26274	37487	31432	29989	31594	28956	30342	30845	32668	35746
1-Eicosanol	35821	56436	30947	30167	29574	32715	26445	30310	27698	25645	28153	23434	30049	30626	28004	38502	27889	26103	24180	27142	23556	25142	24188	22759	26629	24742	29212	27837	28406	25989	33544	27762	28984	32687	27127	28498	32780	33067	32527
8-Hydroxyguanosine	12530	14920	18598	12331	16183	17067	11980	10375	4073	15880	12029	11089	13081	9011.7	10932	12888	11457	12398	11928	11486	9809	10160	8947.7	9468.2	9685.3	10803	10365	15563	9784.7	12863	14226	7279.3	13467	12832	11320	12036	10483	13180	11765
4-O-Glucosyl-4-hydroxybenzoic acid*	180650	122050	205000	152600	137510	140150	253350	389700	355600	159140	156740	135080	129340	139120	149150	114380	96645	102900	177360	218380	225130	147420	121560	144590	132650	136100	119550	155000	175670	165320	209180	169190	175530	260770	234990	239810	264180	278720	388450
1-O-Salicyloyl-β-D-glucose*	119960	113600	152060	94281	98596	81825	223150	316460	255980	112360	124190	106190	64937	85033	85119	65781	54914	60769	186120	217660	175180	73144	116550	65984	108180	110080	90217	135030	131740	110020	180620	88728	145730	171350	185260	177250	263810	305280	313040
Salicylic acid-2-O-glucoside	2119400	2197500	2736800	3547600	3377100	3245300	4839600	5223900	5478200	2926800	3450600	3242800	3651800	4408000	3962800	4707000	4330500	4499700	4024200	4745600	5033100	3732100	4122800	3905400	2979500	3171100	3317300	2878100	3059700	2988400	4851300	3813900	3399100	2903500	3321400	3119700	5978100	6895300	5821100
4-Oxoretinol	23476	30644	22812	10953	7118.4	6439.2	7439.6	5964.8	6181.8	43233	45101	24407	39231	19425	55026	12964	10498	8550.7	3932.2	4364	3015.5	6870.4	3718.8	3499.2	16205	11862	13126	11239	3420.5	3753.7	12370	13084	14389	116800	69575	58018	52027	57829	35254
12-Hydroxyoctadecanoic acid	6651.6	9529.1	5553.8	6182.6	4901.8	8316.6	3368.2	4584.5	5584.4	5537.8	2873.7	6466.8	6763.6	3694.6	5267.7	4804.2	6990.2	4847.8	3131.7	3663.1	3685.3	2598.5	4892.7	5527.4	6227.4	6009.4	6038	5454.2	4555.4	3507	6992	4901.2	3857.6	6105.9	5086.5	3604.9	4847.5	4791.6	5308.4
DL-2-hydroxystearic acid	52033	47818	54166	48653	42005	49828	52124	53234	58788	70664	79359	55504	68825	50508	68853	53821	51728	53616	65066	65887	56182	67914	78826	49639	53596	61929	53112	45995	42757	58037	64339	86602	68150	66910	63641	65536	53772	61689	53197
2R-Hydroxyoctadecanoic Acid	48322	44735	54692	49798	40829	51990	53739	47577	61469	66561	82188	50528	71584	51672	63059	53673	50509	55662	61401	62350	56309	68141	75798	45067	59488	62910	58523	45725	44538	58094	63028	88758	65807	66608	62076	69317	56873	62765	48928
3-Hydroxyoctadecanoic Acid	309470	179920	236010	253730	238950	347760	189540	216510	239210	291400	204460	162580	296600	381750	249210	252110	170530	122540	232400	315820	302590	174610	150240	286100	148280	211390	345560	433680	316450	255480	239960	177270	333720	206260	372390	290090	188370	210650	145170
N-Acetyl-D-glucosamine-1-phosphate	157350	141090	138840	131090	114860	167450	135280	168480	106520	160560	159990	174190	165660	149230	149680	173790	212420	172330	191580	175700	204150	140570	153010	164000	161510	169530	172450	233450	225700	276200	226410	212440	195790	190590	195200	185810	124180	137120	134590
4-O-Glucosyl-3,4-dihydroxybenzyl alcohol	29655	33487	38605	50672	60819	60204	101700	173460	140580	58010	68290	52845	66641	62013	59195	36543	57500	50533	43027	67505	87720	78279	62589	56246	28411	18580	39183	26344	28668	23273	64388	54934	30280	40060	27838	62840	103330	132680	112360
1-Monomyristin	925470	913700	918110	891280	927300	1033900	1029800	916660	579950	669230	812360	809490	782980	944830	883320	990790	635030	856080	1003100	800360	1138200	1001900	1157200	1032500	1007200	917500	1075000	987350	946520	1041800	903470	933240	985500	1021900	1055400	1080900	999440	1006400	1015600
L-Glutamine-O-glycoside	1457900	1369900	1433400	313110	450510	237810	194880	272990	302790	413230	299630	184280	364590	909380	297380	331660	775220	355050	238420	1159100	417380	376890	239340	368100	550450	2316400	1903900	2209900	1909200	1150000	577370	540730	3531400	178860	261880	374730	396000	1192000	342300
Eicosadienoic acid	784850	521240	669640	505000	559670	584090	513370	487920	491880	506620	412250	437510	632460	682150	738630	829920	703840	822920	885970	1087900	882330	958610	1002800	915550	940590	1166100	972850	1758000	1809600	1424000	1373900	1406100	2244100	983910	996380	874510	1254100	1578700	1286800
L-Glutamic acid-O-glycoside	314280	260910	261420	63866	116950	66729	69632	55688	44135	78719	55005	40341	76393	181770	71392	82060	164390	69865	70701	264790	94006	69198	37992	66697	113330	380380	375970	414080	282320	185630	116650	85861	497830	45132	49391	72139	65227	191710	69731
Feruloylmalic acid	35799	31006	39234	40205	38856	33304	35759	45848	39141	33802	52860	61906	36236	38411	31888	39510	39496	38577	22703	26909	21412	53165	68450	64902	45478	34186	53110	26744	54850	37898	43172	70563	60186	79742	55537	57299	47405	57491	54985
9-Hydroperoxy-10E,12,15Z-octadecatrienoic acid	48069	42755	51332	42240	43791	41264	59462	54790	40262	64187	41122	58352	50447	51905	40217	43666	47649	40269	48189	49992	55936	52097	60764	72225	45578	50953	50583	97947	85648	71177	77434	72879	135670	46662	48217	48743	78269	93332	65497
1-O-Cinnamoyl-β-D-glucose	13751	12339	16686	7098.6	16249	21538	5130.3	5661.9	9297.3	10331	10801	17599	19154	18032	15183	12046	15686	12298	12718	14254	2432.1	15703	6333.1	5829.3	4396.1	4164.6	15604	12689	8991.5	14689	19121	17664	8801.9	26445	23993	17623	13279	13208	13425
9-Hydroxy-12-oxo-10(E),15(Z)-octadecadienoic acid	22979	24876	25304	42392	40588	41166	21061	26406	23923	18936	15980	18915	29898	16820	26756	28350	23788	21752	46106	28541	31060	39848	42233	47813	43971	29907	32081	34342	44054	48048	28077	35907	42834	35498	28114	33191	25064	32981	33038
13(s)-hydroperoxy-(9z,11e,15z)-octadecatrienoic acid	718790	674970	719920	748640	564200	640000	539410	559420	499810	667670	631080	543260	658580	527230	643070	469270	527590	438520	594430	520150	605290	562480	473770	605110	528230	718550	776680	520800	532270	541080	642140	550770	586320	855330	786360	589560	669440	828500	657120
13S-Hydroperoxy-6Z,9Z,11E-octadecatrienoic acid	31483	26130	27460	24417	30113	22815	16197	46797	24063	12878	21330	14138	31437	22286	27681	25070	24269	26565	7241.7	16350	18379	10648	10233	17434	15795	13714	13631	14151	17917	14988	83429	82283	80890	26678	18992	17615	57689	58675	66489
2-(Dimethylamino)guanosine	425580	364250	475270	429010	391170	357400	546990	625740	418640	757750	855890	920250	643460	807750	760120	671740	716430	759970	492560	564370	559120	699050	759550	813450	774010	620740	653610	699510	862160	823080	657150	997070	1030800	1007300	957650	1045500	486640	441540	441940
N6-(2-Hydroxyethyl)adenosine	422580	331160	419220	403900	378750	356180	465670	520550	358490	689600	696400	760620	543070	718310	713020	623880	643820	636250	434310	507490	539480	576130	664440	726710	682320	554920	599120	604580	819590	787360	601450	788580	908050	924900	875990	900300	439180	434750	437340
2-Caffeoyl-L-tartaric acid (Caftaric acid)	11382	5624.3	7742.9	6453.2	5398.3	4927	7519.1	8749	8942.5	8220.4	10824	8361.5	8258.3	7787.3	7446.6	8966.9	8407	8121.4	10815	7443.1	6300.2	4436.9	8704.9	10093	5585.3	7595.2	10078	8838.7	14259	9834.8	7139.8	13165	14429	12620	13317	11738	5337.2	10194	6508.2
L-Phenylalanyl-L-phenylalanine	7724.7	4931.4	6461.1	5829.8	4782.3	5850.3	3508.6	4278.2	4716.3	4665.9	6003.1	6841.6	7059.7	7414.9	7737.4	4759	9261	5225.4	6859.8	6820.4	5485.7	6913.9	11615	11638	10386	7161.3	4999.5	6948.6	10439	9679.5	8575.7	10260	11129	10616	7917.9	9653.9	6553.3	6812.4	6735.6
13S-Hydroperoxy-9Z,11E-octadecadienoic acid	849640	842000	778940	876480	842660	873730	545480	684170	573040	490460	452470	529950	784420	669760	773800	740880	686470	693410	928820	854060	894000	1341600	1438300	1615600	997570	924420	939430	1500700	1021000	1009100	1065100	1111500	1240500	721310	597430	632360	841790	848680	860370
9-Hydroxy-12-oxo-15(Z)-octadecenoic acid	161880	126580	135980	109970	127800	108630	85466	117380	104790	79318	94623	105760	285010	266790	281690	253300	223460	228120	122370	117710	107650	250790	260200	278440	147270	150250	160250	341830	184780	186530	304480	359630	342070	164070	161810	163770	244890	246420	271870
9-Hydroxy-13-oxo-10-octadecenoic Acid	568880	528620	667250	602950	607380	613890	612690	984540	825260	498940	629040	631200	911070	647860	1087600	982560	796610	850990	866980	740600	790120	1316100	1427000	1479200	931750	752290	832740	1211000	843720	950160	1502300	1595300	1367000	648200	564430	612000	1224200	1016200	1376700
5S,8R-DiHODE; (5S,8R,9Z,12Z)-5,8-Dihydroxyoctadeca-9,12-dienoate	167260	130650	138410	110050	126090	104290	79932	110630	98288	81256	94923	114510	274380	254540	294760	250860	219930	235870	116990	118230	113510	241860	258010	285010	156490	143810	170680	338750	175940	191610	306480	356810	345470	157090	162210	169050	249170	245450	259310
7S,8S-DiHODE; (9Z,12Z)-(7S,8S)-Dihydroxyoctadeca-9,12-dienoic acid*	27757	22174	22955	19008	17654	18769	19964	28907	21727	21077	17003	22118	30547	28803	34062	36712	38757	37274	35210	37884	36947	47490	73075	50672	45645	48983	49665	69802	47974	43637	54389	51766	51499	19523	19938	16606	34747	36250	47301
9S-Hydroperoxy-10E,12Z-octadecadienoic acid	143500	149930	143800	145150	157690	145110	89560	162410	114290	95156	99370	98117	135800	109120	112280	108950	103050	519120	118990	107390	103300	137570	166510	159120	122440	116330	141090	191010	171250	157950	211160	225150	315570	134230	115170	122240	169340	195110	193290
13-Hydroperoxy-9Z,11E-octadecadienoic acid*	25219	22592	24479	19481	17955	14848	20354	26258	22884	18690	15579	17109	29612	30108	33861	40349	35341	34084	32890	38251	34045	43959	64399	49581	46377	45343	52101	69747	42393	40610	51340	53294	54912	14705	15157	16618	34139	32854	42138
Mandelic acid-β-glucoside	25362	13910	22580	19699	16176	22977	17244	19714	17016	20451	23340	33030	29258	19151	27010	20359	19842	26393	18253	22212	16952	18286	16736	22487	19123	18454	23730	28402	30561	28099	28024	33812	35744	34312	35513	32465	27740	25950	23004
Methyl salicylate-2-O-glucoside	45346	35604	41518	49046	49657	46131	37409	57962	55890	57965	70895	82948	49421	49975	47750	55540	61050	56774	43572	56929	47327	53612	62668	58470	49992	58694	50025	73248	87870	93869	80038	73191	84128	119600	105100	68540	50129	59420	64398
12,13-DHOME; (9Z)-12,13-Dihydroxyoctadec-9-enoic acid	13664	15056	12411	10509	11665	9760.2	9029.8	11801	14681	12151	11034	10812	13684	11206	16787	13536	10410	9814.6	10740	11020	11054	11417	14868	11990	18560	11586	13129	13374	12067	11376	13924	16207	11821	15174	14790	13041	12429	14300	16878
1-O-Gentisoyl-D-glucoside	2484500	1784600	2393000	2465500	2482100	2602000	3769600	3678400	3182300	3768300	3428600	3760200	1540500	1752100	1741700	1901400	1846400	1955100	2647100	2720800	2664900	2490700	2432700	2426100	2049200	2110100	1976900	1800000	2152500	2096700	2493900	2465800	2133400	2831500	2331900	2366800	2666100	2828000	2657500
Protocatechuic acid-4-O-glucoside	1141200	939130	1054300	1157100	1296300	1610400	2247600	2292500	1874100	2182900	2211200	2170300	994060	1084200	1047400	933810	994220	1109600	1556500	1733400	1771900	978240	912510	1035900	1155100	1161500	1230800	905040	1367300	1164700	1824400	1573800	983020	1358500	1074000	830040	1727800	1266000	1713400
5-(2-Hydroxyethyl)-2-O-glucosylphenol	73261	52209	89659	80200	68897	61002	120550	163500	129580	182500	179750	172600	21195	55216	46661	66522	62577	87457	75382	78645	89156	102400	79005	94842	96450	90789	98121	82940	86224	80748	83213	51723	81184	105350	117960	84174	111840	134610	112150
Vanilloloside	1351700	1144600	1270300	1050800	1399600	1357000	2008000	2082600	1614200	2111000	1986300	1857100	907890	946750	934890	954010	829400	793390	1027800	1658600	1071400	851460	1117500	832520	1191100	1029000	975380	1027500	1218300	1146500	1467600	1450900	1289800	1222400	1154100	1229200	1124100	1456900	1112000
4-Hydroxysphinganine	2603900	2174800	2657900	2491700	2539000	2295900	2116700	2578300	2740900	2512400	3063300	2633300	2237300	2400900	2065600	2227000	2093400	2272200	1720200	1989100	1829300	2355500	2228300	2490000	1793500	2009300	1925000	1960100	2020800	2140200	3033600	2599800	2165100	2629600	2400900	2413400	3080700	2800000	3333700
Agarotetrol	9	9	9	9	9	3432	37345	14370	5961.2	9214.5	1718.6	5213.4	9	9	9	9	9	9	34568	21090	24820	7034.3	6791.7	9	9	9	9	7113.2	13139	4091.2	9	9	9	9	9	9	4223.7	11856	9
3-(10Z)-10-Pentadecenyl-1,2-benzenediol*	4186.5	4097.1	4347.1	3774.1	5031.1	5534.8	4843.7	4473.8	5078.4	4471.2	5026.7	4680	4341.7	4893.5	4337.7	6018.9	4153.1	5589	4910.6	4878.4	4310.4	4170.1	3319.9	4056	4536.8	4910.8	4962.8	4106.3	4687.9	5193.5	4306.4	4594.7	3666	4454.2	4197.7	3760.5	4369	5017.3	4872.2
3-(11-Pentadecenyl)-1,2-benzenediol*	5774.8	3395.8	4533.1	5288.4	5735.1	5010.3	4500.9	6613	4507.4	3913.4	4007.3	5102.2	3843.1	4932.8	3661.2	2938.9	4756.7	4574.9	5647.7	5132.8	4090.9	4721.2	4258	5424.4	4709.5	3962.8	3766.8	5824.3	5036.6	4299	4397.3	4981.8	4424.2	6079.7	5673.6	5093.7	4736.8	4166	3703.1
Trans-5-O-(p-Coumaroyl)shikimate	107400	90515	125030	227830	211500	218010	347360	440950	582590	173960	228790	129730	87021	88761	74211	112790	126880	102500	128810	154540	191800	218870	118380	109660	175430	165830	251380	66779	119350	60127	724260	338840	218790	123770	106110	195740	178300	220230	264550
3-O-p-Coumaroylshikimic acid	8347	7826.2	8831.5	10992	25624	24404	18605	17226	11537	18740	13590	16043	12994	9903.8	13477	19284	10711	13498	17905	14100	14697	5522.2	4213	10926	10700	12861	14185	12472	11590	12570	13996	8881.2	6811.5	7873.2	5783	13068	16236	8437	14441
S-(Methyl)glutathione	18373	36605	44522	35261	35066	23211	19325	15936	26369	32353	31174	33238	42640	30385	40895	29625	32200	23382	14299	11509	17650	19885	19312	28082	29594	28280	36730	28714	27256	17482	52775	30337	36719	16999	19645	45363	36377	25421	41184
Cytidine 5'-monophosphate(Cytidylic acid)	35136	32764	42789	32919	39885	27802	25648	42512	37254	21424	26141	35784	30045	19904	22344	27554	20081	35667	42913	32598	18255	36815	35753	41584	46867	44602	53034	43893	45772	45014	58446	83275	66583	19020	32251	39574	42163	42191	37419
Jasmonoyl-L-Isoleucine	51091	40811	42258	34252	49604	57509	27571	23047	25870	24866	28282	40214	47407	34399	37304	26609	27916	33785	27510	24800	19030	31529	28018	30838	31308	35871	47957	133820	75931	83880	35048	28687	29998	47015	59778	92349	75297	74389	89455
Uridine 5'-monophosphate	275640	237990	232710	182430	238110	230220	81378	103020	94692	109350	100680	97530	179440	185360	173430	137930	177510	168720	125470	186230	175780	131880	147490	126040	283560	349140	350320	317090	295550	264130	409150	380450	434840	278280	197270	216290	268250	324520	254380
Ethyl 9-Hydroxy-10,12-octadecadienoic acid	5220.2	2761.5	4830.3	3477.5	3744.9	2992.5	1784.6	3531.4	3264.3	2417.8	2887.5	1696.2	3366.3	4690.6	3861.8	3847.7	6873.3	4007.6	2811.2	4959.8	5999.5	1502.3	3698.3	2531.9	1786.2	1945.9	3123.7	2356	2542.6	1532.5	3713.7	2255.8	1566.9	896.9	2763.4	1537.5	3342.3	4700	3230.1
Ferulic acid-1-O-glucoside	44794	33260	49522	38620	57072	80986	13494	30395	22494	9686.5	22610	28129	21321	29948	19364	55530	50492	29672	12977	41293	49922	35824	23345	17966	38866	63237	64401	17362	59601	33782	134890	101990	96968	97569	57577	145880	53970	55515	46738
p-Coumaric acid-4-O-glucoside	57374	41248	59541	60498	57408	98094	17560	27163	30340	16255	23808	29027	35402	26968	15347	85749	75315	54118	22581	35558	48255	36978	25443	22165	46731	59522	61129	20200	51678	36360	141520	86129	80571	99290	70676	126130	45812	35344	51421
Phenylpropionic acid-O-β-D-glucopyranoside	41012	50394	42051	33813	22969	33572	21292	13699	24479	30338	36598	39062	30721	26964	24105	40587	29390	22897	20381	26198	12337	33004	29891	48384	24146	29759	28140	51718	50033	48397	127650	21988	29660	25331	25653	32965	15441	14827	25232
1-O-p-Coumaroyl-β-D-glucose	1091300	918000	1332200	1378400	1157400	1824300	390930	596700	623940	429070	619310	657090	645670	515320	396060	1719100	1151500	863510	462350	723770	802440	529800	415820	433560	935270	1063700	1389100	467300	1194200	765950	2622800	2155000	1782700	2116300	1183800	3162500	943770	1117900	998940
Rutinose	476490	517180	492690	523050	536390	641330	382570	349230	401550	397920	349570	283210	493760	470910	435590	819470	531240	638820	473910	487840	473600	480520	380950	370790	512370	518430	550310	425220	443350	495020	460020	404570	370190	429610	459080	448070	378650	505050	367950
Raspberryketone glucoside	1135200	1112000	1400800	1183300	1147500	1194200	960650	1112800	1072900	909420	985530	923640	1163300	1352500	1150000	1147000	1474100	1273900	762140	1146300	988540	864900	890420	825110	1206500	1324100	1291300	1086300	1167000	1292600	1157300	1042800	970170	934380	872560	1123700	1065400	1082400	1145600
Acitretin	86536	6372.6	81087	38670	30542	28614	8437	4001.9	2746.2	11168	8914.6	10408	7719.6	23923	6760.5	6115.8	18484	5168	14580	13680	24499	15812	11926	15342	4537.7	49054	44840	45161	28081	29891	25103	6599.9	35287	8710.3	47392	42330	24177	17542	4191.1
Androsin	118390	128530	133350	97748	165650	120570	68462	91170	71317	58771	75957	82044	71955	90521	110510	97726	103610	93964	253790	195120	211490	74538	71136	64762	132770	131350	137510	128360	153350	134600	114610	129010	95800	101680	97306	101620	158970	126190	132190
Demethyl coniferin	133080	103130	147340	77785	46365	95822	60923	76391	71782	95229	212510	74717	129140	147910	187910	38134	214380	85691	32864	13872	38573	99350	74693	68974	109680	125730	210300	113890	51398	85855	62145	130570	163400	344590	269720	299050	85167	60201	72886
3-Hydroxy-4-isopropylbenzylalcohol-3-O-glucoside	159140	122650	130450	112750	95975	78673	119050	119660	113930	113930	145290	143600	153300	226010	213630	122250	159690	164860	38660	27603	25245	157540	141410	130810	85110	106220	95807	45306	35492	46936	104740	143550	131160	132600	120700	121110	127740	151140	122050
9,12,13-Trihydroxy-10,15-octadecadienoic acid	155060	123590	136280	114840	132280	152330	166010	198430	152310	143210	142380	128850	155290	128500	159580	131710	122970	134870	141150	118380	124910	225330	207710	235900	110030	118000	142140	264470	203880	211470	197180	203590	224520	150060	162520	176020	223800	225260	232910
Cyclic 3',5'-Adenylic acid	637110	906520	763230	513440	611420	459240	321990	433400	358040	328840	482240	417110	303400	385500	346370	509570	570230	531580	393060	509760	385820	575930	551600	661460	623920	547930	611350	846220	876560	815400	1129600	1185400	1327600	601600	467520	443870	652240	800080	765530
2,4,6-trihydroxy-acetophenone-6-O-β-D-glucopyranoside*	1685600	1668400	1393800	1746500	1897600	2218400	1850200	1526900	1378900	2257000	1689400	2202200	1423100	1523500	1408700	1436700	1289500	1322700	1914800	1633300	1669600	1678000	1545000	1611000	2228100	2381100	2463400	2334500	2606800	2415500	1894200	2330300	2284100	2465600	2381200	2355100	1837600	1772400	1649600
2,4,6-trihydroxy-acetophenone-4-O-β-D-glucopyranoside*	1633100	1373100	1217200	1558200	1606000	1174100	1738700	1443400	1260500	1830800	1444200	1969600	1425200	1273800	1183100	1130700	1164300	1191900	1893300	1427000	1567900	1616700	1427200	1476200	1999700	2089900	2317400	2007900	2408900	2377000	1676300	1886500	2138700	2366100	2257500	2374200	1514600	1707400	1588200
3,4,5-Trimethoxyphenyl-1-O-Glucoside	3814600	3376400	3033400	3873300	3908200	4754600	3869900	3482400	3071700	5059000	3545300	4611700	3245100	3210400	3064900	3143300	2778600	2898300	3926800	3339400	3801500	3755900	3409800	3460900	4698500	5147400	5454300	5233500	6085000	5706900	4059300	4769900	4622700	5304600	5221500	5314400	3782500	3820500	3654200
9,10,11-Trihydroxy-12-octadecenoic acid	124120	103320	107940	108680	110860	133130	102920	138390	104490	88093	87562	101760	112480	93342	108660	99645	97081	104840	102290	96661	101330	150630	159300	165950	95589	106480	111990	223310	153240	154220	141120	144400	157130	98655	96425	112270	156880	149080	164090
9,10,13-Trihydroxy-11-Octadecenoic Acid	1415900	1165200	1303100	1157200	1260800	1476700	1293900	1743500	1299400	1151200	1138900	1264600	1268700	1132300	1364700	1245800	1186800	1225900	1235500	1206000	1214300	1727800	1817300	1918400	1111400	1153800	1305400	2449500	1905700	1926600	1651600	1743200	1945900	1131800	1164400	1390100	1897300	1806000	1982100
9,10-Dihydroxy-12,13-epoxyoctadecanoic acid	56331	50248	47504	36045	45942	52139	88876	187900	115440	83831	95879	92818	82328	71191	80616	62961	52678	65728	53862	55808	51242	47581	69536	76742	23837	26880	33258	121980	72720	72791	132720	132060	131000	38872	38856	55335	136500	136070	163650
Monopalmitin	233000	198250	232130	251670	233490	261700	263490	215470	189820	199680	234260	253540	210820	248090	207690	257390	213530	257920	256960	272340	294240	285700	298820	289260	263390	275630	273010	261810	295350	283310	274900	252260	274410	281570	274370	277320	266370	297030	260970
2'-Deoxyadenosine-5'-monophosphate	277030	218440	243470	189020	183270	196480	255870	194050	193420	276400	242270	274270	219450	219710	197100	265490	242300	302260	254750	201800	214890	265110	204050	242030	207440	204090	182780	256600	193450	252860	198630	247660	215860	250780	253320	271280	200990	161310	168320
Pyridoxine-5'-O-glucoside	786940	592600	711160	499230	557830	553900	766220	620730	570880	754520	760980	910520	704190	737240	604340	930800	765370	875270	813890	736700	758390	819890	627040	795260	639350	542020	504340	817700	740860	722560	634990	628580	627050	749270	615370	863160	542790	442630	534510
2-(3,4-dihydroxyphenyl)ethanediol 1-O-β-D-glucopyranoside	248930	272700	217420	152070	190990	262820	234960	165110	158100	324310	376840	324920	235820	138360	245780	96079	181610	140700	300860	173570	144480	447170	276210	354730	261990	264890	309820	299950	247700	264540	202060	328140	367370	392800	439150	439460	284550	260660	260460
Koaburaside	284870	268870	237470	164410	192060	282230	291960	201870	191500	331440	322560	348680	230590	158730	222720	100870	178320	136540	298290	149670	137070	443890	256590	377090	232830	275400	300170	307420	266860	284410	199690	351610	430590	480020	425440	416430	308040	296260	316880
1-(sn-Glycero-3-phospho)-1D-myo-inositol	772790	642750	560850	985550	1001600	808770	919300	788730	818900	471810	558500	452400	516640	717640	502830	455100	929590	459970	1049200	1215700	1049400	411390	484240	529410	1587000	1166000	986220	829170	1122100	945470	953580	1031900	968220	510320	420130	720510	695760	765780	659720
Riboprine	4968.9	3812.9	5942.7	3468.5	4452.2	6666.8	3968.8	5513.1	5659.6	3447.2	4256	3719.2	3056.7	1413.8	2566	3550.8	4099.2	5124.6	5188.5	3912.2	5228.6	4935.5	5523.8	5427.9	7056.4	5965.6	5381.3	2421.9	2024.1	1202.6	3654.7	3616.8	4623.1	1774.5	1364.3	2109	2488.9	5284.3	4721.1
5-O-Caffeoylshikimic acid	31882	10451	35426	54954	33840	31445	44213	70147	64506	24571	39146	21220	22526	13670	22791	30952	37878	28674	36357	62101	53408	36675	37565	67223	22462	29916	61689	57173	22787	28290	58463	34903	17429	33847	21339	40671	68518	86604	56717
4-O-p-Coumaroylquinic acid	94543	68616	134790	185470	163010	200110	273120	316590	313790	168350	200220	191310	124040	96584	97248	145340	115750	127210	235100	244360	270980	219150	230180	223220	177870	178320	166700	139150	175920	173530	390160	478230	466040	386940	312530	286690	216850	242480	264330
5-O-p-Coumaroylquinic acid	26313000	19209000	30469000	37875000	33520000	37943000	50968000	51188000	53457000	38312000	40752000	38156000	25180000	22023000	25877000	31955000	27062000	28310000	46198000	46779000	50420000	40096000	44539000	43475000	38587000	41497000	40625000	31979000	39720000	39832000	52984000	55743000	56934000	53368000	51752000	49523000	44930000	46071000	50882000
D-Fructose-1,6-biphosphate	39356	40992	27444	21007	20574	33465	31404	28969	20590	44725	48032	39050	38440	24264	47232	22951	19533	29678	24926	46611	50442	26290	47169	24915	36433	48554	57057	21150	43744	39322	43588	28103	33687	30609	41154	64043	32836	29877	46233
D-Glucose 1,6-bisphosphate	9044.2	15122	17747	9389.1	8394.7	8434.5	22547	23029	22125	20563	25835	15498	18387	18157	22519	26239	22192	24133	10086	12760	25488	30777	19137	24034	11100	15762	22893	15135	18447	16386	38641	21496	20756	28096	33890	27757	14418	26555	19547
Cichoriin	55273	37092	56012	69986	77565	37727	62841	124790	106400	62126	113140	86122	101920	119230	128240	110530	118430	91944	63065	120040	139010	45089	64707	62434	97154	103260	83787	110190	146500	113660	135710	113210	107580	87777	70314	80374	102550	168300	105480
1-O-Caffeoyl-β-D-glucose	2441600	2145000	3012400	3129000	2961900	3244400	4043700	7388700	9432200	3939900	8924900	9413500	4063900	3399700	3550400	3629000	2968900	2590100	2205100	2684500	2760800	7120600	7577700	7416100	2397100	2395200	2743600	1885800	2352600	1839800	6773500	5324600	5803400	5500400	4489500	5421500	3977600	4559600	3992800
Vanillic Acid-4-O-Glucuronide	2955700	1862300	2856300	3055400	2924300	3561000	4122100	7743700	10044000	4108100	8278000	8947700	4038900	3160800	3689700	3060200	2509600	2387000	2590900	2599600	2677700	6595000	8626700	7307200	2351900	2537400	2574800	1757500	2572100	2111400	5882000	5398900	5072400	4979000	3903200	4800700	4074300	3584500	4683900
6-O-Caffeoyl-D-glucose	471130	478270	495950	410280	463290	403860	307560	513440	529220	482740	709150	746560	399200	376020	423050	368810	339750	271770	381950	462990	424270	600980	683950	740610	517050	483050	567770	481650	485650	400260	524280	472790	590920	744340	571290	628910	560770	501970	351760
D-Sucrose	684370	404200	811640	519450	628910	726380	656460	849010	923140	1182900	844060	489230	728430	769010	880230	870470	1328700	1048100	569360	435280	827450	826660	871070	885820	1063600	817560	1591500	684060	1332100	1101200	1369900	993300	871450	1031600	1169500	1365700	616030	974660	1191600
D-Maltose	677860	474380	428610	832290	908570	843690	782920	596770	594250	1303800	989810	1074700	997740	1142300	1056400	1241400	853830	1045400	367390	611810	763700	1447700	819950	1000900	1136800	1073100	1154000	707570	771490	1194800	1414400	992260	1039800	697440	1547300	980330	769740	1550000	804220
Melibiose	379770	383360	547440	621160	712870	461620	395440	383840	535500	440580	630320	564970	652380	571450	745560	957690	640770	772330	238960	360640	431490	896830	467710	388960	635770	729190	767970	602320	711260	418680	1212100	881280	591540	846600	608540	582460	527810	607110	430880
Lactobiose	4367800	3651000	5727000	5758800	5563700	6069400	3741700	4592100	4879400	7771200	5961700	6007700	5402700	5194100	5841600	7814200	6324200	6402600	3975900	4793200	4994900	4892200	4468800	4822500	7921300	8504200	8326400	5971700	7759300	6360800	8699800	6664200	6417900	9365000	7806500	7977000	5033100	5183100	4864800
Galactinol	1357600	1184600	1715200	2010100	2375100	1967700	1824200	1655600	2874500	2154800	2459300	1534400	1773400	2263100	1877900	3358700	2568300	2162300	1289800	1658500	1242800	1737600	2294100	2094600	2871900	2756800	3050500	2459000	1849000	1388900	3936500	4577600	2604400	2266600	2460400	3567800	1426700	1929500	1572100
D-Trehalose	344790	404720	548990	371800	518620	446760	429940	632830	1298900	975740	624880	253080	949450	527910	741760	1522700	401500	1024600	292440	395720	453980	708030	661730	804540	1011300	580330	692260	488330	483570	699660	1174900	829210	494950	881920	699780	931470	620950	1267400	872470
D-Lactulose	1942400	1750500	2336800	2310300	1880800	2237200	1672400	2016800	2156000	2575200	2679900	2775300	2064300	2479600	2671600	3852100	2477000	2362700	1626400	2389100	2394000	2316700	1925500	1756300	4659600	2804000	3985200	2872200	3486400	3502000	4192500	3467800	2717700	3605500	4566900	4262700	2196400	2022500	2229300
Isomaltulose	968220	821220	938350	696860	1209700	1156300	808640	834970	599320	1012900	1015700	804690	747420	1178900	1356800	1699500	930280	1117000	151860	1150600	1098800	1066400	1296800	1012500	848700	1921400	1219000	1071500	1457400	887710	1852500	1049600	1096700	842050	1072000	1333200	1027400	1225100	1232600
Coniferin	1306200	888310	1343200	1179600	1132900	1688600	1626500	2618600	3560300	1649200	3239900	2907600	2351600	1441000	2035400	1454600	1388100	1384800	1414700	1407200	1386000	3779900	3658800	3683400	1096800	1334100	1332100	882140	814120	869120	2205400	2489000	2365800	2077100	1558200	2108900	2371200	2197000	2315400
Dihydrocaffeoylglucose	457860	218860	243180	152480	142900	209520	215340	105770	101890	528660	173340	669550	78693	107770	104680	239590	185550	209660	418990	221400	207630	459540	598770	1502700	872280	1023900	911710	286360	295080	385020	1297800	3649900	5231200	2166900	1148200	2471500	317150	335470	235910
Syringaldehyde-4-O-glucoside	603590	394350	377220	300430	233680	355080	403010	240260	175530	937210	235940	1108500	158240	154090	198840	481540	375240	422420	473800	247640	201310	582980	838620	1860900	975800	1288300	869190	297480	329290	378070	1867700	4308400	5651200	2344700	1437200	2759700	369900	429280	277870
Lactitol	6922600	7088500	6979100	7246700	6759100	6683800	7463300	6722000	7030500	7207800	6976700	7326400	7397400	7004400	7083300	6938600	6886000	6555300	6538500	6577500	6590000	7202200	6420300	6970600	6589500	6607600	6531200	7346600	7012400	7300100	6363200	7126100	6573000	7416900	7342400	7435900	7405100	7554200	7707100
Maltitol	24645	10154	24404	20523	30246	29421	29854	16556	21636	11199	34134	28804	44146	27506	38728	56378	36666	37074	33450	26934	18840	44882	33087	20157	31936	32357	23680	29136	23858	42814	55122	44615	16709	37273	47051	53509	32623	52030	25314
2-oxoglutaric acid	1791	1890	1726	1530	1500	1654	1003	1019	1138	1271	1147	1152	1608	1680	1727	1580	1488	1605	1298	1329	1345	1434	1432	1483	2086	2051	2007	1951	1885	1914	1322	1264	1288	1632	1773	1581	1844	1650	1649
Guanosine 3',5'-cyclic monophosphate	436850	497270	459870	383660	430870	338150	203020	310800	263800	224570	347260	267250	227080	240140	222460	336210	305510	301200	252710	319350	247230	343140	336080	404610	397220	358370	351480	566590	632440	553010	741800	752210	787120	378320	285800	324830	432100	525050	468120
Adenosine 5'-monophosphate	826210	686440	933880	802110	1006400	785450	199910	241950	256500	215670	368180	412300	725060	765290	818020	760550	751410	861790	540770	509490	747810	428020	533970	508410	918600	929700	936270	923050	812900	986650	1325600	1123600	970960	770820	924600	1008300	1168000	1144600	958600
3'-Adenylic Acid	12763	3631.2	6574.8	6580.2	10149	7470.8	3111.2	9	8738.2	5088.8	5153.5	2792.8	5125.8	12685	4260.8	4403.2	10434	8272	8680.2	10043	14177	3518	4642.5	7269.8	11992	11775	5228.8	6866	10286	11810	9839.5	10656	17938	6437.2	4296	6738	13054	14553	11160
Inosine 5'-monophosphate	67537	57030	66980	74627	70823	47719	12459	20051	17950	14932	25143	31494	53382	68808	53598	51837	57398	64608	41176	45759	51672	35206	51322	38997	82943	76637	68822	48779	77675	71080	94861	91511	67167	71947	62358	72791	107340	91526	81829
1-Stearidonoyl-Glycerol	38187	26170	22603	23564	25829	21383	42556	30611	20626	46708	37018	34658	32420	37615	20159	22742	49992	25237	34507	19862	21231	36269	40723	40652	18840	28133	22633	41269	71517	59316	88663	55601	97824	38938	40252	48978	58894	60248	37380
2-α-Linolenoyl-glycerol*	638810	445960	602230	472820	533180	377400	578360	610340	637410	687090	665420	603730	507850	704670	563820	591040	717330	628110	641600	624720	562150	833310	777450	872580	545430	552880	553360	525950	734980	795920	990520	945160	763200	743640	857050	820000	769910	868290	782910
1-α-Linolenoyl-glycerol*	1187800	875730	1075200	936360	1039000	952470	1503300	1577900	1463100	1494700	1531200	1485300	1005700	1164200	1214800	1274100	1100300	1280700	1664600	1218800	1312800	2246700	2134600	2025300	1147700	1310000	1280900	1301300	1587200	1955400	2408700	2124000	1515600	2060100	2255400	2080600	1974900	1567000	1935300
Cryptochlorogenic acid (4-O-Caffeoylquinic acid)*	1828000	1668500	1932900	2097200	2100700	1715500	3063200	2596100	2494700	2245400	2773400	2349800	1926200	2509000	2151200	2482400	2142800	2346500	1735900	2201700	2574000	2419000	2575200	2845300	1901000	2403300	2204700	2220800	2140700	2529000	2596700	2745200	2108300	2480600	2321300	2365400	2611200	2311000	2344000
Chlorogenic acid (3-O-Caffeoylquinic acid)*	1747000	1382700	2058600	1581400	1796600	1836700	2406100	2816900	2684700	1909400	2322500	2280300	1747500	2098800	2056500	2180800	2227700	2012600	1587900	2090800	2299800	2462400	2635300	2421700	2118800	1879500	1771500	2149200	2179900	1930700	3035800	2370700	2561000	2631700	2223700	2152400	2558900	2737600	2415100
Neochlorogenic acid (5-O-Caffeoylquinic acid)*	7380800	5067100	7290800	7919200	7843300	8167800	12193000	12952000	14978000	12995000	15829000	17590000	8099600	6698300	8218500	6354300	6131300	6256300	5940100	5623500	5397700	9027300	10449000	10764000	7796800	7336000	7698400	5754000	7151900	6704600	10557000	11846000	8971000	14882000	14408000	12123000	8093300	9911100	8706700
2-Linoleoylglycerol*	392230	246200	349190	269020	308920	249810	278390	307940	318860	331580	319930	283720	285020	350260	283210	365710	393440	356180	436870	413380	387500	448200	491440	527040	337650	390280	390270	396220	556380	575430	465180	459510	471850	346760	327660	353760	411500	435810	354210
1-Linoleoylglycerol*	490890	374210	456590	422750	447870	431890	474230	525220	524770	425110	491440	492660	414700	434090	454260	545460	492260	529070	692750	645480	654860	822560	792050	873720	583730	622330	636380	585250	677790	796810	762480	780390	559090	602540	557840	627740	659870	558510	665820
1-O-Feruloyl-D-Glucose	1787300	1242300	1644500	1410000	1632600	2031400	1526000	2806400	1677200	26406000	2478100	29048000	1502300	1079000	1453500	2101600	2099400	1280700	1010300	1256700	1219500	1587300	2345900	2868300	323360	242660	1938700	1638600	1320500	1462600	2010300	1903500	2335500	2215000	1939800	2741700	2866300	2743200	2293600
Ferulic acid-4-O-glucoside	15939000	11360000	17161000	18086000	17321000	13818000	23807000	24909000	24957000	17326000	18718000	21158000	14731000	14833000	13421000	18504000	19228000	14883000	18368000	18434000	17900000	21882000	20283000	22495000	16720000	16412000	17959000	18573000	18924000	24117000	23642000	21794000	21737000	23676000	21473000	18633000	22458000	21472000	24624000
4-O-β-D-glucopyranosylferulic acid	622930	403850	685520	585970	642900	574790	959730	955660	992480	879900	960100	962370	569500	602200	532300	603720	584990	693950	597730	691550	712840	577890	695430	823710	687600	728820	582050	605920	597600	714670	937090	782020	920970	1062500	817610	898740	769220	953080	633730
1-Oleoyl-Sn-Glycerol	109330	88089	122960	107440	113610	88542	103250	162030	227940	120180	145020	129630	186970	176300	179400	175320	196560	190110	69764	100490	94734	92283	123910	146280	62489	59816	68586	52494	70368	58858	124720	105010	110290	105030	102000	122200	125750	125640	121810
Dehydrodiconiferyl alcohol	14379	9276	12181	11582	12046	10767	6343.4	15880	9283.9	12697	13621	20037	8793	9058.1	5679.7	12335	6870.7	8993.8	7106.3	15936	18920	26662	25578	25271	44383	36616	45698	17421	20211	18361	22311	18003	23202	25678	22047	26565	17406	17583	15845
Glucosyringic Acid	430340	357200	299550	357220	322690	341550	357280	307400	360960	560780	506100	592430	405020	440780	440440	306330	342080	279170	407520	317240	260280	489890	410190	500920	385290	437320	435040	547200	609300	596410	412440	445120	541890	412690	428780	474610	420550	415280	406580
Guanosine 5'-monophosphate	36932	27235	35962	23228	24358	16639	3413.5	2805.2	7425.1	11223	7620.8	7391.9	24706	23300	26818	20166	24025	19004	11754	15626	20419	17317	10476	15693	28860	15567	35448	22422	29490	22422	36814	20544	28855	27277	25083	39789	31765	28539	19609
Isopentenyladenine-7-N-glucoside	43409	94645	45780	9	57769	113650	36838	52724	38560	71747	9	56779	62819	9	51097	9	51294	9	74024	9	52497	34385	46361	9	117970	91817	112950	67834	42706	65109	81542	74042	70331	48562	65892	9	61133	9	45937
Chlorogenic acid methyl ester	838460	649000	965940	1148900	1063600	1091200	1572200	1394900	1520100	1154500	908870	1132500	1634900	1484500	1486800	2016100	1608400	2107000	1468500	1275200	1262600	2037800	1909900	1937900	1719400	1788500	1524200	1528600	1578500	1750100	2173300	3013200	2873700	1828600	1588900	1448400	1730800	1613700	1606100
1-O-Feruloylquinic acid	1155300	938170	1310800	1280400	1280800	1528100	1616400	1518300	1467600	1475400	1333900	1411200	1876000	1724400	1950100	2388300	2263900	2275500	1643700	1555800	1621200	2188400	2151100	2397400	2373900	2258800	2225900	1832900	2013300	1965900	2611400	3169000	3114900	1996200	1975800	2009700	1911100	1863900	2060500
5-O-Feruloylquinic acid	265300	132180	351610	287140	256860	352860	613360	573120	519220	395910	660700	390300	607190	409390	612370	757550	724260	840510	390660	413560	514960	627690	763860	869260	815100	815060	991560	508730	813060	689600	1275700	1840100	1716300	585570	433110	662490	655170	590490	784000
3-O-Feruloylquinic acid	273350	212960	180830	205110	177400	229810	133810	98264	119370	208830	180240	254120	224740	207170	204280	190940	211550	205950	143540	136040	115770	279050	303730	349170	443970	393410	430230	362450	359100	340820	284770	415940	398380	475200	515280	413670	188080	182310	171610
Sinapaldehyde-4-O-Glucoside	24255	23383	47724	31590	32060	9	3751.9	9	8911.4	9	9	9	56052	83380	78083	24769	30403	28591	9	35046	30959	9	9	9	27662	29720	36277	23776	40044	29147	35724	30000	29138	57659	50950	48361	43927	68683	45718
Trihydroxycinnamoylquinic acid	170800	126000	300690	175700	159020	119540	101970	161170	161500	109040	214970	294060	164440	202630	215330	103810	83824	89836	300500	479440	481190	235530	211680	231250	87749	97873	88072	174430	271280	245900	902610	867380	546280	570640	557900	467530	504690	573360	579840
Syringin	9808.4	7977	12201	5187.9	9373.6	9	6561.7	15424	10256	9917.8	15060	10363	18405	13318	12698	2787.2	10339	15105	9	10738	15398	4421.4	4477.9	9	9	9	4873.1	13004	14227	11863	7523.1	2561.2	9	7949.3	18241	17302	13119	32130	27631
Feruloyl syringic acid	2196000	2095400	2489400	2760000	2837000	3072100	1820800	1480400	1701900	1668400	1523000	1663400	1866600	1554900	1582200	1983600	1901000	1927100	2323900	1972200	2131600	2073600	1729900	2066100	4585400	4198900	4713700	3304900	3691500	3716600	2511700	2521700	2394900	2929400	3467200	2947800	2579800	2155600	2482000
Riboflavin (Vitamin B2)	49179	30842	49905	50492	56900	61561	68063	68236	79776	80433	64249	61740	22544	17660	16127	31672	34760	31527	58473	59183	59800	68326	59363	61825	31436	31349	33965	58726	60217	47010	56920	41843	40651	46559	51472	44866	31423	45256	39076
Dihydrosphingosine-1-Phosphate	1453.2	2192.6	1489	1175	864.95	663.29	1364	1434.3	1977	1153.7	733.64	818.42	657.7	1273.1	1017.1	946.04	1272.1	933.74	713.45	1320.4	1378.7	1238.7	1165.1	1142.8	1546.3	1414.1	1460.7	1097.9	1274.4	983.91	3649.3	3206.2	2267.9	1134.6	1878.9	906.53	2046.2	1635.9	1484.5
Succinyladenosine	286270	240840	285730	225310	232880	228670	281270	331890	324630	423290	405920	385980	283090	350200	332250	246660	248320	251890	285590	265750	240980	390390	454400	473600	319980	278820	289970	342510	358200	351240	535870	503730	513790	516540	489240	499860	368590	335480	363880
S-(5'-Adenosy)-L-homocysteine	116520	119930	170260	129120	110530	149500	167500	169390	185190	216990	184810	175520	96729	111570	100040	106770	110980	120910	243530	188870	170940	198300	154480	223660	186210	233230	229360	196070	177970	162790	212260	237410	268580	187590	151970	177110	180080	177770	171160
4-O-Glucosyl-sinapate	625060	563800	654980	535210	385780	791000	597910	625320	586960	760820	1202700	764540	729910	391020	555160	319160	460590	362870	610990	357440	269840	1252900	942190	825830	767240	952980	933240	734930	496280	644870	427030	683300	831550	1205500	1246600	1313900	690490	721550	836950
1-O-Glucosyl sinapate	8663000	8685600	7184200	6556000	5277500	9210800	11616000	8365000	8165300	13425000	12597000	13382000	9531400	6656600	9983900	5439200	6389300	6354200	7236600	4566500	4055400	14964000	11921000	11725000	9841400	11798000	11116000	9120000	7252000	7793800	5291900	7831000	9602300	14090000	12802000	14496000	7891600	8807600	8406500
ethyl rosmarinate	4970.3	3340.7	3474.8	3379.6	4054.3	4136.5	4133.3	3820.2	4504.1	3301.5	4245.4	4381.9	3006.6	4830.4	4045.9	4342	4516.4	5555	3602.1	4169.5	5562.3	3783.1	4492.6	4882	3894.8	4728.7	3942.2	3715	4661.9	5570.6	5791.2	5679.9	3785.8	5494.2	5203.6	4936.7	3872.3	6581.6	4468.1
5'-Glucosyloxyjasmanic acid	174400	135610	135960	98763	84896	138410	162960	185370	152770	213330	205990	290920	163480	96097	160890	79662	106920	105360	104360	86730	58382	265750	196560	185380	148160	161540	168720	116980	121740	144470	76922	135610	161010	222540	209350	226530	134140	150210	153230
Bis(2-ethylhexyl)phthalate	12705000	13311000	11042000	16782000	6519600	9471300	7015700	3689600	6245600	12404000	5244400	3448900	19373000	5989400	4893500	5391200	6104900	4972100	14502000	8418900	4713000	7194300	10461000	6257600	6546000	11486000	21700000	6643400	6418800	6076800	23265000	4251700	6831900	26845000	9692900	7545600	11283000	14171000	9252300
Diisooctyl Phthalate	12203000	13168000	11214000	16553000	6615600	9530600	6963700	3743500	6315600	12506000	5255400	3378000	19140000	6021200	4729400	5429300	5968700	5165000	14407000	8171600	4697000	7074000	10029000	6429100	6486600	11519000	21282000	6867500	6323100	6065400	23144000	4093700	6897200	26246000	9713000	7508400	11350000	13676000	9636200
S-Adenosyl-L-methionine	1153800	1175800	1352200	1301500	1041700	1234800	576280	736930	555710	1051100	863860	966500	1146600	1053100	874320	755760	1285200	1052800	1347900	1343600	1002000	1026800	1180300	1286100	1099900	1164000	1236800	1172200	1210600	1361400	703310	716830	887180	1305800	1262700	1291100	1314500	688880	945410
S-Adenosylmethionine	175410	149460	142450	159050	116180	179830	99011	114230	103920	178670	80751	139790	157210	146830	113820	77523	120580	138400	202240	127270	134450	141530	112610	191950	156310	155060	134060	138900	179830	242220	71090	120980	124910	172310	158740	158080	143440	135880	126580
Benzyl-(2''-O-xylosyl)glucoside	11350	8505.5	4128	10812	11418	10334	7247.5	4160	4128.2	6224.2	13913	5219.2	11851	10860	19087	12397	19176	11580	14096	14079	15150	27107	21722	27188	15649	11476	9370.2	11999	10939	23376	38174	29489	49840	12970	5213.2	9	15041	20278	20338
Delta-Tocopherol	2937.6	2578.3	2462.3	2446.8	2976.9	3281.5	2562.2	2411.8	2737.5	3318.9	3063.8	2540.5	2956.7	2682.8	3396	3182.1	3585	3143.1	2854.7	3374.5	3437	3742.6	3562	3483.2	4013.5	3223.7	4134.1	3748.9	3149.6	3342.1	3608	3141.8	3561	2548.5	3736.8	2983.9	3657.3	2988.6	3355.1
Uridine 5'-diphosphate	880670	518150	855630	561950	1085100	1200100	848170	878050	965880	1027400	857550	859980	868820	928950	854060	1114600	1287400	967560	1018200	659710	1048200	457750	516700	411860	971060	799880	599940	773060	880390	392800	1160300	1160900	1057700	459960	580990	552470	1073200	1013600	907300
Salireposide	26095	26292	20669	34552	32261	56700	40668	31131	27698	33310	28605	35812	28758	21435	29259	17297	17858	19728	62800	39905	55579	65693	64872	65804	40210	35881	39651	47220	35178	32274	23692	25176	27991	31249	34134	41585	26143	28796	21061
1,3-O-Dicaffeoylglycerol	22065	15682	14397	9744.2	11059	13959	12997	11667	8728.3	36203	37473	49445	9	9	9	9	9	9	18906	9210.1	9973.6	24943	19579	32712	25562	24575	29096	21086	14889	18937	9	9	9	42979	25161	38481	19003	23967	19298
Trehalose 6-phosphate	17112	25866	18583	27295	19284	33969	32369	47183	47569	36415	38947	44946	42464	37069	30761	34533	40119	34878	29009	28973	31061	22020	28966	20367	34129	29163	72584	37703	38729	33402	31878	32661	23343	20802	43894	34193	16914	20044	28986
Sucrose-6-phosphate	75315	28480	86683	82212	75380	84783	50606	96430	81317	107550	92732	52626	91142	91426	92758	107240	108490	111870	75994	83882	120090	69614	61872	77750	127310	101040	140310	100880	94935	101920	80110	81640	101680	82861	89756	94127	59250	59143	71854
Thiamine pyrophosphate	54119	32416	60885	40544	40180	26305	80168	52082	41665	70598	64109	55347	27692	55580	49344	62716	53934	54817	48183	49889	40088	40917	35409	29264	26692	48903	17140	34601	61347	48330	79298	68014	49547	34166	36931	36269	36725	39247	51213
LysoPE 14:0	60253	39544	55521	41097	46365	68566	35568	35275	32479	31577	23222	28535	44271	32827	41953	46833	33733	40426	76777	60339	66862	63252	63134	67646	53666	62884	64851	80458	53163	50000	56394	57166	64750	56084	50972	53302	75227	76549	73756
LysoPE 14:0(2n isomer)	8111.4	6323.5	7847	7690.4	7713.1	10782	4722.4	4763.5	3873.6	4649.5	3707.8	5439.8	6307.4	5001	6634.9	7508.9	5352.8	6941.2	11932	9493.9	8845.3	9966.5	9317.2	8633.1	8660.4	11616	11017	12917	9923.1	7230.8	8095.3	8259.6	12379	10461	10299	9027.6	13731	11564	11835
Adenosine 5'-diphosphate	186840	154620	173870	176190	165400	191990	237280	151970	178110	231450	144680	120630	229860	218010	251650	240730	242660	237170	156310	168350	184140	186570	192470	180390	184950	171580	247190	227280	180660	181670	345820	197340	232470	270360	265820	327710	267410	268540	161960
1-O-Feruloyl-3-O-caffeoylglycerol	31601	31873	41502	73724	78060	56790	37310	36709	48159	54534	51396	60682	103350	103050	103280	132580	134530	111070	33693	54484	65758	59790	50310	59309	51563	52947	60367	74450	112770	107390	53738	59042	53393	53979	48585	46878	34481	26095	28693
Benzyl-β-gentiobioside	9	6364	6083	11134	20118	6967.2	3201	6251.5	9	7468.8	5812.2	4734.8	6922.5	10497	9539	20395	4751.8	11646	15654	26471	35292	15590	13639	13394	5764	8342.2	9952	8438.5	12090	9900.2	8509	22226	12584	10529	11000	11526	7415.2	17325	9
Dunalianoside A	35895	9	9	9624.3	6154.8	3360.3	7659.8	13017	7381.8	9799.5	6453	3397.8	3989.9	5536.3	5870.6	5229.1	11125	11756	12223	6583.3	6561.8	9	26973	9	12571	5484	2792.5	16020	5013	8807.8	9	9	9	10145	9537	15780	4949.6	5782.7	9
LysoPE 15:1(2n isomer)	10604	6480	10561	7762.4	8524.1	7247	5746.4	8093.5	7394.5	5772.4	5377.7	7596.7	9813.8	7212.2	10494	8272.4	7463.2	8012.9	6095.7	6609.6	7724.9	10372	12594	13092	7734.5	9336.7	9360.3	20263	14883	11832	12644	13432	19951	10310	8449	9989.4	12812	12195	15756
LysoPE 15:1	55324	31000	46102	32076	39457	35843	22497	30778	27386	19207	19822	20308	45161	28490	30921	28132	23897	28896	31979	38015	35095	35613	38967	42566	35639	41166	46065	65308	49268	39688	60541	57058	72519	52519	44025	40371	55460	50898	53302
LysoPE 15:0	503480	324510	412570	334620	339730	375210	306500	358240	359910	298480	311720	321390	268520	217510	267230	278240	219840	245940	346590	337250	358650	461430	492390	491040	362300	422830	456370	522400	420160	417100	505270	516960	531250	563100	508970	434670	554600	517010	514780
LysoPE 15:0(2n isomer)	68730	39998	66435	55282	56450	75527	47651	45489	44928	48661	40071	40413	46706	38642	44432	49917	38660	47053	57212	60490	63002	82768	84110	86550	72707	91690	85786	122460	79979	69152	91335	89679	116070	96419	96925	77081	99260	96145	89058
Menatetrenone (Vitamin K2)	103450	81088	84230	88975	73774	78924	70712	63097	64668	80209	87995	82081	58614	73431	61834	67706	65804	70612	101000	77488	83633	94293	71730	71294	90698	78005	70282	79441	86386	82462	71240	61065	97037	70202	81466	99923	87925	93748	109790
6-O-Glucosyl-caffeoylbenzoic acid	8206.8	6490.5	9156.3	7641.5	11996	11091	1923.3	3846.8	3872	6513.1	3388.5	7693.3	22706	9104.1	16345	12501	11098	11593	13407	9662.2	6716.9	5271.3	9569.1	5732.2	4320	3385.2	6707.9	11560	9	12497	3300.3	7230.7	6263.5	10120	6751.9	9093	3373.3	12913	5756.5
L-Glutaminyl-L-valyl-L-valyl-L-cysteine	1434.9	1321.3	2423.8	2542.9	3593.4	1730.5	2585	5667.3	2122.9	1972.3	3577.2	3380.6	4752.4	5209.8	3398.6	5896.2	10887	6582.4	4499.5	5027.9	3987.9	6086.2	5052.1	5137.7	4328.6	3630	4230.4	7373.1	8812.2	7867.8	12163	8285.7	10792	6269.4	4961.5	3832.8	4801.7	9609.2	7173.4
LysoPE 16:3	4390.2	2144.7	4203.4	2248.8	3174.7	2671.7	2274.6	2425	2760.7	1318.6	1268.4	1910.6	8256.7	4468	4684.5	4779.7	4569.9	4438.5	888.74	1901.6	1627.6	1435	1639.4	1431.4	1751.4	2132.6	2550.9	4776.4	2408.7	1292.3	6173.6	5938.8	8660.3	4284.6	3048.8	3187.9	4233.1	5992.4	5380.5
Dunalianoside C	58977	31986	43631	65628	59293	49490	83726	102660	90574	136410	165400	177630	70789	81531	64323	48179	58652	54545	65301	55680	65335	52537	49623	66349	57879	56308	60592	60669	73323	84548	117390	137240	145930	97050	85373	85362	96144	87361	108010
Phylloquinone (Vitamin K1)	6330.9	6683.1	7425.9	8456.4	9125.1	10169	8611.1	7167.2	8693	8481.5	11490	7604.2	7812.5	8487.9	7570.6	9061.4	9946.5	8353.4	6608.9	8960.7	8886.2	7528.6	8753.4	9658.8	8030.1	10270	7198.7	8168.4	9374.9	9557.3	9017.3	10324	9535.7	10318	7939.7	8723.7	9667.7	8715.6	9323.8
LysoPE 16:1	79944	58443	76927	66043	70023	76130	40522	57963	44972	31867	31177	43057	85959	50565	60184	52885	53194	50501	46829	54952	39774	53380	55844	67003	48204	58111	61818	58976	39011	38817	81763	78560	103330	66551	53211	48124	77950	75344	80648
LysoPE 16:1(2n isomer)	33817	17650	17540	10957	16766	15713	27236	35099	28484	38596	29879	52467	12872	13700	11646	10180	10387	12389	21280	25731	10729	16508	20070	29582	21160	28206	23525	50345	28934	30949	22191	20604	61779	28334	22785	17333	18046	18548	17313
Maleoyl-caffeoylquinic acid	182390	236520	234640	240270	233870	278660	182400	146080	133510	196430	178660	166660	206200	255030	205240	217420	205810	236060	206890	174730	159200	172280	210080	177700	233650	213130	185180	262030	215290	193070	157310	200640	217320	292960	194610	184750	186330	155830	146430
LysoPE 16:0	24026000	16761000	21500000	17853000	18523000	21463000	19218000	22440000	21661000	17443000	16840000	18554000	16988000	14146000	16692000	19181000	16189000	17913000	23297000	22098000	22705000	26402000	26632000	26620000	19527000	23565000	22818000	32587000	25748000	24078000	29729000	28698000	33358000	25245000	22317000	20910000	29872000	29607000	30168000
LysoPE 16:0(2n isomer)	3556700	2566200	3551500	3277500	3433600	4683100	3112400	3348200	3374500	2665600	2283500	2611900	3130300	2271000	2890800	4246200	2981900	3615300	4469500	4282100	4603700	5310900	5412800	5347300	4145500	5394000	5325500	7491700	4834500	4342100	6569100	5850700	7374300	4816300	4753300	4256700	6132400	6149800	6398700
Flavin Single Nucleotide(FMN)	127610	90926	173970	140350	109280	168460	98314	127600	113010	130650	144930	134260	149790	156420	138780	138960	134840	171910	109820	85722	122690	133060	134120	148940	99691	122090	129190	134940	155440	143230	205780	224060	192570	155430	137280	129850	160370	187690	140110
L-Aspartic acid-O-diglucoside	1423500	1020400	1179000	1011300	968930	1288800	4257900	2905500	4088600	7924800	4948100	3785800	1011100	906470	623030	532340	704690	704160	2228600	2084300	1962200	963880	915390	1464400	2262900	1768400	2405000	1061100	1663200	1910400	2253800	3511000	2536500	1890600	1310800	2250800	1633600	1465300	923020
p-Coumaroylcaffeoyltartaric acid	8098.6	4979.3	7238	10398	15284	13457	5776.3	9326.9	9979.2	6736.3	7892.2	12098	5847	5826.9	4334.6	8986	5876.6	5810.5	16840	15442	19131	4974.9	6323.3	3870.5	9569.8	6323.8	10132	10483	11921	8824.8	10738	16741	18030	17432	19987	19916	7638.5	10439	14057
Anthranilate-1-O-Sophoroside	87432	111740	143160	154450	111460	140040	126680	178120	187020	194800	177090	155120	206320	135660	130310	212060	263880	228670	181990	210510	244560	219540	211950	201310	171850	203950	253970	231770	301360	338350	210140	330540	291340	302560	246900	184740	124740	142760	136590
4-O-(6'-O-Glucosylcaffeoyl)-4-hydroxybenzoic acid	5086.2	5896.2	7281	17099	10794	10698	49343	89502	100160	33779	76992	74573	37070	33317	19118	37206	38672	39692	5867	15536	17148	31241	36752	29800	12680	9674.8	11708	7338.2	7323	7792	17670	15115	11568	22952	16626	14632	20987	28866	33218
LysoPE 17:1(2n isomer)	133030	68405	92512	67377	105010	84973	56774	87966	92598	55324	69173	89810	196770	107370	96606	97380	89141	87373	44081	53223	51456	69077	86658	98665	49219	62708	71784	71660	70995	58995	134790	124290	197870	120060	93119	88029	103060	86932	89659
LysoPE 17:1	187630	100140	133450	75560	102630	79974	86374	131250	126140	87358	104820	109090	93549	60576	65095	57064	53628	54739	67821	72771	65972	93445	107510	118340	72804	98523	96364	170140	135970	130340	192520	205940	277120	194230	159280	142560	164860	143970	133420
LysoPE 17:0	110190	69007	97934	90451	96197	87503	60800	90379	85197	53964	53010	50879	62493	53630	62993	88439	67759	79074	96135	108450	119010	152680	152110	165420	99722	119750	127440	252620	180700	178280	335540	283310	284780	133660	121460	116800	146510	153010	177250
LysoPC 14:0	316930	204960	336120	222550	228840	259680	164510	184220	156960	128320	120260	160040	203640	154520	185280	227960	169850	243540	354140	304770	287610	305680	321690	327810	285530	334710	393630	419100	260590	213210	314710	325660	402080	270020	238640	217710	324880	328030	348730
LysoPE 18:3(2n isomer)	3433200	1731300	2411700	1619100	2339800	2173100	1962200	2060200	1756600	1898600	1383800	2167800	3570500	1688700	1914600	2006900	1737000	2155000	1927400	2131400	1652400	2199500	2187500	2400900	1796200	2507300	2400100	5216700	2928500	2379700	2639200	2577700	5135900	2779800	2796300	2595800	2880200	3448000	2961600
LysoPE 18:3	3467100	1726400	2390600	1602600	2400800	2175800	1957500	2103800	1768600	1834000	1322700	2169100	3499000	1819800	1980700	2148000	1749300	2080800	1893400	2032500	1659700	2235500	2136200	2404500	1754500	2615400	2401500	5144400	3219300	2338900	2619800	2554700	5417200	2852900	2736600	2727500	2936200	3339800	2892400
LysoPE 18:2	275710	163650	220110	160830	243070	225020	164480	197080	167290	160210	119510	194850	279680	147350	158480	179910	152870	168870	203050	206640	174540	189410	208230	222420	195910	260400	230620	418120	277790	215120	200050	210900	402140	189690	180080	170100	221390	238220	217950
LysoPE 18:2(2n isomer)	283320	160290	237830	158740	227560	243610	163910	196700	160050	168340	112620	186670	301910	141410	157030	192990	158740	178020	205630	202630	190250	192960	202290	227060	186970	248020	233580	399440	280040	214570	212880	206090	373270	188650	185910	177150	209580	244320	221790
1'-O-(3,4-Dihydroxyphenethyl)-O-caffeoyl-glucoside	7880	5460.8	4681.8	7662.2	9905.2	18245	38647	34172	37133	33770	20708	22982	25199	14439	22787	15361	12385	10344	11392	9	13376	18352	13354	15452	9	12627	4942.5	25908	14626	14080	33608	27172	93448	13872	5946	13381	28249	26784	23516
LysoPE 18:1(2n isomer)	1869300	991690	1487900	852640	1228300	1059400	964640	1573200	1401900	1006300	923300	1263700	2814800	1562600	1472900	1817900	2012900	1728100	557040	853550	684950	603400	851740	898430	477320	590630	570990	535540	486210	398510	1306100	1266300	1865100	1048300	934390	839010	1194900	1077300	1027400
LysoPE 18:1	2462400	1344800	2003200	1094500	1652000	1397700	1252400	2007700	1873200	1285500	1193900	1615200	3748500	2065200	1916500	2404000	2740700	2300200	700430	1115400	865390	792410	1145400	1182200	619970	720330	722930	671220	620790	531460	1664000	1646900	2390000	1370800	1177700	1115100	1596900	1441700	1382800
LysoPC 15:1	409500	267940	431280	291050	323590	298230	179450	268010	227580	138220	133000	165330	331070	218380	220100	260520	228210	280000	240540	286690	236580	239620	293030	294370	259560	316780	351470	460960	330960	252350	418030	435740	548490	281700	260970	244020	380840	395700	366620
LysoPC 15:0(2n isomer)	409240	250320	341660	262570	292720	306150	243380	290700	263400	253420	224190	270420	219470	173720	221260	238200	203340	229440	260310	288180	258100	444200	470960	517550	386800	439830	491630	764870	545000	448810	589040	608480	821380	471890	457760	389460	461070	468230	453670
LysoPE 18:0	3325300	2240100	2904200	2263800	2251100	2431400	2282000	3107600	2996600	2228500	2174000	2217200	2184200	1902900	2242200	2572600	2049800	2388900	3043000	3282900	3379500	5047600	4849700	5186100	2865500	4043700	3952700	6618900	4863400	4539800	5196400	4853000	5849800	3775200	3297900	3118400	4144500	4072000	4257100
LysoPE 18:0(2n isomer)	28711	14749	25842	12263	20088	14745	15554	23148	21291	14327	12020	15838	46202	25202	23167	27470	31918	25687	8584.9	15904	10582	9973.2	14037	14806	7289.6	7289.6	6926.3	9457.1	6863.9	6052.8	18310	19713	26276	13309	10749	11215	15656	18071	16703
LysoPC 15:0	1975700	1120800	1761800	1257100	1338900	1347800	1143400	1371200	1231500	1107900	1086300	1323400	984350	855240	880160	1025700	736480	1055200	1319400	1316800	1266700	1705600	1883500	1889000	1437900	1826000	1940900	2106300	1736300	1514600	2146400	2174400	2568600	1836600	1660800	1517600	1752800	1743800	1726600
3-O-p-Coumaroylshikimic acid-O-glucoside	22134	18770	15616	16261	15901	13775	22438	28629	18866	15986	23962	35550	20188	19507	13224	9172.2	9073	13643	18437	20741	20872	9274.2	4692.2	6909.2	20912	17030	14644	14801	25008	22522	13781	14247	11268	14172	23436	9581.8	21217	28572	25878
5-O-p-Coumaroylshikimic acid O-glucoside	32667	17546	28701	20538	19743	14087	59715	89513	83378	34389	59965	68819	23821	24507	27052	17854	17193	14293	22314	27113	18355	44619	43201	70414	18650	15436	20632	21039	34130	30186	31280	53523	58812	34459	26596	23221	24354	23777	34710
LysoPG 16:0	2701100	1329900	2140100	2568500	2249000	2086200	1440200	2061000	1973500	1041800	1017200	1432300	1650600	1222300	2040200	2072500	2376800	1965200	3195500	2131200	2286300	3393200	3111500	4595400	2375200	2639300	3048900	5905000	3313400	2828200	4766600	4398700	6037400	2415500	2222300	2122500	3903000	4250100	4395100
Feruloylcaffeoyltartaric acid	33966	28049	36654	41860	23409	37346	25504	25856	22928	28460	31009	22603	47377	28438	34942	34701	29289	28504	26698	23453	26324	18368	29132	35035	37978	39711	37997	37379	37947	29107	34570	39295	40144	29615	35136	43380	36789	31318	29120
Solatriose	1316800	953120	1547200	2038300	1624400	1242600	1151700	2159000	2499300	1950000	3002000	1871900	1915100	1747400	1446700	1643200	2539500	1943400	1118400	1464200	1554300	1358900	1018000	1215100	2447000	1890400	2626900	1482000	2609900	2498600	2134600	3696300	2947300	1786500	1347600	1466400	2048400	2116000	2050600
LysoPC 16:2(2n isomer)	123950	85379	134560	76851	99443	133180	71385	66322	62600	59932	41628	67505	144730	77462	79326	89251	73640	98876	116950	102960	96257	79018	65232	73980	91300	117820	121390	161930	85315	63349	133090	113500	178330	83149	93411	73194	98364	114540	100120
LysoPC 16:2	118540	76827	135740	77623	102470	132180	83780	65433	59150	57334	38263	65210	149340	82722	78519	90811	72830	96738	121050	108890	87790	75838	67315	64941	88119	117810	125030	187300	92194	62312	134110	97920	183290	86429	83167	79925	98452	114850	93947
LysoPC 16:1	772370	449990	793150	535400	603790	612230	348310	505250	507010	210890	243840	269340	670700	451080	414070	505990	489900	474720	419620	436140	399640	448520	527090	529840	358940	415840	512060	542940	439010	298970	712740	723480	890120	432610	310790	312930	639740	582610	579550
LysoPC 16:1(2n isomer)	372500	202540	174100	122090	146440	151600	287540	388040	301900	398040	311270	671620	179910	82500	134090	109820	117450	104750	252680	314620	174240	221350	273800	308600	299650	287460	303830	592490	387120	284000	270410	330100	681290	284340	230850	195640	236660	260790	217330
LysoPC 16:0(2n isomer)	5942600	3911100	5770500	5334500	5715700	6906200	5036900	5676600	5500800	4379100	3691100	4537900	4943800	3678400	4434000	6493500	4658200	5500800	6081100	6416400	6674800	8198000	8684900	8724700	6750300	8817600	8935000	11993000	7884200	6629500	11327000	10025000	13480000	6950000	6910200	6287000	8807300	8703000	8988000
LysoPC 16:0	15545000	9866300	14487000	11440000	12092000	13836000	12324000	15287000	14895000	10835000	10155000	12780000	10579000	9016300	9648200	12169000	9193600	11430000	13637000	14101000	13998000	16662000	17961000	18048000	12901000	15846000	16435000	20123000	15760000	13497000	20444000	20133000	24409000	14245000	12853000	12566000	16944000	17133000	16494000
Dicaffeoylshikimic acid	327830	233150	109680	303150	244760	1553900	16560000	7145600	2721300	2666800	670270	2662600	210810	64810	132670	80644	59887	81545	13511000	6977200	10273000	2844100	2365400	764060	465040	870880	343290	1822700	4045800	1046400	816070	1357800	366480	327340	301900	312740	1716200	3455200	1120900
LysoPE 20:4(2n isomer)	6648.9	3096.5	4810.2	3396.8	4697.2	4072.2	4246.4	5911.8	5060.7	4597.6	4054.8	4932.9	4347.2	3741.6	4121.1	3677.4	4567.9	4797.4	6687.9	7025.3	3862.8	5034.5	5128.9	6751.8	3651.4	5746.2	4225.6	13655	7696.5	7155.8	4847	5244	12324	4548.1	3632.8	4349.2	5788	6229.1	5510.5
LysoPE 20:3(2n isomer)	54713	30914	43353	30696	43492	39418	33879	34472	32333	34734	27235	40804	70290	34684	37189	39400	27708	33864	30478	30480	28849	37522	31119	31807	24862	27260	28419	32847	23841	19302	49448	47224	61869	56688	51944	48186	45692	46137	40704
LysoPE 20:3	54545	30287	41537	30160	40596	38530	33521	39560	32325	38611	29814	39766	71453	31059	36243	42144	29068	35691	36214	28162	23699	33236	30497	32622	22222	29332	28335	36030	21230	19576	55403	46216	63966	60101	52186	45318	45654	40688	39131
1-O-Caffeoyl-(6-O-glucosyl)-β-D-glucose	349150	276950	526130	487050	542220	378060	461730	686160	841030	452810	1330300	1329000	585500	630690	661530	394200	301040	415630	227610	360750	373820	912000	1072800	974500	418560	431380	407830	251730	499520	331560	767400	751460	932600	672990	549760	448910	570550	447310	467180
D-Melezitose	29745	32765	35193	20338	15958	7665	5895.2	9123.2	7123	8486.8	7863	13902	17929	21712	15998	23309	19510	25645	13336	4637.2	7235	9053.5	11569	8436	22842	26345	24385	19699	30977	15550	39937	20623	25168	26272	13442	11433	33873	30885	19356
Maltotriose	69679	55823	69307	64498	51997	60465	42103	43552	62685	24716	36918	50880	24740	40793	35069	40530	24456	58339	54199	62689	72511	25500	45100	49422	83960	99211	71414	54276	56067	110570	63808	50580	70450	39144	13107	36806	66160	43256	83812
LysoPE 20:2(2n isomer)	321100	174370	273180	190810	227070	276030	208900	230060	212690	190140	142350	211520	255070	116930	163060	189260	134740	163870	246700	219760	222820	239790	208650	224290	231320	270540	259150	357870	239340	202110	349280	319920	413550	282330	258360	212970	259820	271490	274390
LysoPE 20:2	310410	181500	267820	181540	221050	287960	216340	245720	209290	189870	155690	210310	242850	122710	171110	188720	134520	157180	239620	213580	214210	224270	204420	208760	233950	270470	255140	369970	234900	200120	360190	312430	409080	273680	256900	217610	265470	263530	277950
LysoPC 17:2	256520	126880	218480	149720	193540	189550	143390	144680	137950	122730	104720	186610	276250	132980	128430	181160	122060	189410	200590	199990	178340	181040	188750	192410	198520	280530	312460	445330	297300	219530	206110	226420	355120	159370	152510	149500	171630	185940	162450
LysoPC 17:1	397170	180240	328700	226220	314660	255580	217640	296980	276750	229920	225030	323300	517270	325430	292850	281190	255620	264480	160750	216240	170030	273700	302270	326770	180980	229170	245030	301110	271600	202210	390670	421550	655260	307530	285530	282990	285440	287590	261010
LysoPC 17:0(2n isomer)	174180	106590	137860	147710	181670	104580	70602	139140	111490	21027	42311	40731	93900	91231	102820	149580	116280	139230	136940	182720	150750	198970	257450	283780	123870	134730	138460	449140	375260	334530	637390	611970	637260	102740	90783	85038	206040	231180	293620
LysoPC 17:0	602470	356080	579840	518420	614090	458000	268510	487060	419510	189530	217490	263960	346230	306770	350460	525210	389470	446460	463540	581320	583000	708260	844120	852390	467660	575250	571920	1118700	908810	843580	1894800	1818200	1856900	460080	479520	419950	704720	712790	819960
1-α-Linolenoyl-glycerol-3-O-glucoside	11123	9328.6	5526.9	5003.1	5664.9	6896.6	3485.8	3027.6	3173.7	4549.2	1711.8	3601.1	5843.2	2970.3	3129.2	3720.5	4161.2	4725.7	4074	9766.1	6467.8	4036.5	3157.4	5145.9	5245.5	9920.2	12008	11597	6094.2	3425.9	5941.1	6052.1	21421	4147.1	4150.9	3601.3	5466.7	12083	5068.1
2-α-Linolenoyl-glycerol-1-O-glucoside	11726	5788.6	8445.2	3491.5	5791.9	5632.1	6849.5	3373.9	4184	5121.2	4002.6	3034.5	6873.9	3334.8	4797.4	4045.2	5345.7	5697.5	4714.3	8431.8	6098.4	5880.1	5507.7	5114.6	5409.9	13148	13164	14990	9025.4	4027.1	6816.5	8180	24179	2822.8	4281.5	3271.8	7553.8	11530	5446.4
LysoPC 18:4	16642	5670.9	14516	5649.3	4864.2	7141.2	5998.2	5256.7	9	5763.8	9	9711.3	5838.3	9	5031.7	4671.9	5042.9	3570.9	14869	12070	8690.9	12226	16054	19560	13416	29183	28646	48412	29150	21584	52945	119900	287350	41548	34630	40943	9043.7	11841	14070
1,3-Dicaffeoylquinic acid	368100	355250	156650	404740	350390	2197100	20383000	8600200	3327100	3916700	763870	2961700	280850	106710	194970	132220	104880	135930	16321000	9441200	9734700	4181700	2603100	1101900	672050	1379700	413330	2474100	5092500	1756100	1020600	1568200	461770	372530	475120	511870	2286000	4408000	1310600
Isochlorogenic acid C*	466870	417410	153990	590680	497030	2835300	30160000	14901000	5370600	6637000	1132900	5587400	281520	89019	204740	137760	115710	145030	23196000	14291000	18115000	5772400	3963800	1433600	829340	1643800	525910	2578200	6774800	1871100	1705300	2906400	800990	455980	578460	627690	2740700	7006800	1974900
Isochlorogenic acid A	79744	114050	18090	59732	35877	316890	1085000	530720	156700	617130	65890	594230	46933	5446.8	24717	26828	5320.6	24514	1791300	1005300	960030	273330	200210	65340	108170	69410	38254	253220	313070	188310	73820	114600	21619	42100	54941	30263	117420	338780	82844
Isochlorogenic acid B*	583900	465510	172880	559760	497640	2836300	30142000	13728000	5214400	6333200	1156000	5443000	292020	84892	242860	162340	112110	131960	25317000	14737000	17532000	5856300	4237400	1400100	860980	1958800	601060	2660700	7256800	1954000	1848200	3090800	737240	510710	494490	659840	3059900	7642000	2230300
LysoPC 18:3(2n isomer)	728090	361470	626500	390010	513610	538680	495800	406450	376950	419130	269650	511420	778590	387730	402830	488660	387540	525640	575620	507340	418230	523240	500450	499200	420400	607480	666070	1226200	742950	495900	539200	594060	1102100	517360	568550	511090	594940	709860	597480
LysoPC 18:3	108030	50847	81615	56712	74968	76930	67413	57210	48205	55971	40258	70027	104590	49597	47241	64674	40955	69334	83638	63913	54426	64382	70446	60436	49198	79595	83502	158990	89522	64416	67868	73547	135480	64472	69428	66072	75907	96199	80172
LysoPC 18:2(2n isomer)	395080	219470	342500	267690	347790	370860	274670	253970	224540	230980	158090	268090	389180	204650	196710	287820	214650	281630	338860	319170	266480	301360	310610	296730	281810	375660	373480	569460	382540	288040	269680	288440	491370	234420	222900	227770	262380	307920	273250
LysoPC 18:2	424230	223030	349440	269650	332330	368650	253990	254990	233700	233970	151820	275880	391200	211830	214100	293490	216920	286600	335220	329720	288110	286370	301280	307250	273450	379060	382440	542860	386380	300090	261510	276760	501320	234650	228990	248680	268410	326860	297140
Dehydrodiconiferyl alcohol-gamma'-O-glucoside	118740	84318	75874	75271	69905	88839	38491	27890	34541	51701	61590	58545	27617	18639	22604	14781	12529	15060	40729	29485	31267	112570	92670	92374	255250	195660	286690	133420	120090	120450	37681	68673	83102	174180	168200	175100	54022	44099	57534
LysoPC 18:1	18759000	10534000	17077000	10706000	14772000	13157000	9980100	15237000	15271000	8671500	8285200	10728000	29510000	18300000	16916000	22719000	24783000	22417000	5015700	8628100	6575700	6194300	9522200	9439000	4077300	4865800	5008800	4202700	4187600	3107700	12378000	11675000	17824000	8612200	7982800	7422600	11324000	10767000	10008000
LysoPC 18:1(2n isomer)	31754000	22830000	28370000	17350000	22803000	16878000	17687000	36298000	33853000	16816000	22167000	24797000	39731000	35518000	34422000	38259000	47033000	39347000	7937400	14865000	9114300	12415000	19422000	23867000	4554400	5749900	5264600	8604000	8605000	6393700	22920000	24429000	38803000	17221000	13653000	13238000	23831000	23052000	20423000
Rosmarinic acid-3'-O-glucoside	35200	27765	19478	23888	31133	18062	23372	32709	25310	23853	32302	26304	13014	21007	11465	16235	12919	12818	9342.1	18112	12409	27694	20042	37512	46498	31755	41134	24926	40679	31083	21275	16228	18816	32751	50177	38700	20522	18137	13837
LysoPC 18:0(2n isomer)	3585700	2529200	3783500	3271100	3239400	3970900	3443200	3450700	3673600	3593600	2890700	3245100	3480900	2957100	3131800	4671200	3696600	4070800	5084600	5364100	6003700	8348700	8843500	8802900	5637900	8320300	7906100	11052000	6973100	7031800	8828600	8256200	10172000	6201000	6821500	5365200	5851200	6140500	5938300
LysoPC 18:0	42083000	29616000	39209000	30793000	30445000	31779000	32610000	42581000	42835000	29387000	31887000	33439000	29877000	28395000	30370000	36423000	30031000	33762000	40139000	44277000	43466000	61363000	63061000	65650000	42188000	54143000	52892000	69414000	59053000	56629000	63260000	61687000	71389000	45534000	41290000	40301000	48186000	48198000	49388000
3,5-O-Dicaffeoylquinic Acid Methyl Ester*	17520	19277	8140.4	15530	9778.7	51463	233240	86106	40930	89410	51741	171640	10987	9108.4	9573.5	9937.8	8933.5	8862.1	451590	191540	265370	112980	130830	98273	31574	113300	21879	77134	144240	67718	79258	130380	56251	29520	40277	30986	39992	137680	37489
3,4-O-Dicaffeoylquinic Acid Methyl Ester*	14205	18541	5738.1	8640.7	6735.1	57393	213270	48976	22951	64595	36806	47407	3650.8	3165.4	3707.6	3992.8	3858.7	5651.1	488630	163160	316760	44167	55758	20116	22515	85771	16167	52699	77589	27541	41830	85216	16390	7903	8055.7	15389	32787	93940	18898
4,5-O-Dicaffeoylquinic Acid Methyl Ester	4985.9	5903.8	9	4596.2	4068.3	20863	187010	52145	25627	37759	6189.7	30627	9	9	9	9	9	9	308870	114510	192590	36537	35299	14305	12403	31985	6355.6	36564	67266	20040	13942	23444	9307.7	1647.5	2946.2	3526.7	26345	82461	8261.9
3,4-Di-O-caffeoylquinic acid methyl ester	4367.1	4878.3	9	9	9	19575	83831	30643	9966.3	21910	9	32699	4423.4	9	9	9	9	9	181960	63972	120940	33142	40695	23676	11133	30107	5620.9	18471	42019	14836	19648	34622	9374.9	9	9	6757.4	14357	49945	11076
LysoPC 19:2*	36801	27949	32056	21452	25250	20950	30505	47650	33376	25700	30354	41043	19380	21727	26554	26258	28419	25184	27922	23872	21403	31119	31271	37926	21629	19101	20105	44375	41515	30079	42196	45221	56645	30341	23447	25137	40905	36759	36684
LysoPC 19:2(2n isomer)*	86073	72040	128120	78657	98312	80710	90142	308310	170730	49760	64000	83366	86451	53065	71346	61675	66334	55257	35116	51672	50853	34797	49443	47243	22758	29333	32251	72636	72020	46639	258050	187270	218190	99919	78752	88544	163610	132360	152130
LysoPC 19:1	333180	189990	271980	191950	203650	227930	234010	284390	262230	197770	173170	212360	196000	115440	183420	196080	166530	186540	211270	206690	191020	165590	208710	229090	175200	193410	211230	279140	186010	148890	351450	353460	417040	250820	233170	236790	281340	297570	289030
Uridine-5'-Diphosphate-D-Xylose	1379000	1294900	1307100	1102500	1064800	1450700	924560	936390	1032400	1036800	842780	1114500	996490	890730	960010	1227500	1058900	1247000	1101000	1128400	1279900	1013100	1125500	1155500	1382600	1439800	1430100	1194600	1252700	1277100	1115900	1099200	1103800	1378900	1335300	1421400	912410	956960	1134500
LysoPC 19:0	18052	7787.1	12035	4502.6	6083.8	5662.4	4794.6	4809	6241.4	4075.5	6229.7	5455.6	12578	16019	11285	9548.3	25344	10487	3403.8	5250.4	3533.6	4078.4	5106.7	7358.1	9	3360.5	3453.6	7396.5	9	9	10047	10515	15332	4605.8	3592.4	5652.9	7857.6	6774.7	4865.6
LysoPC 20:3	127990	69822	103530	62063	88472	85035	73890	86873	72587	66334	48316	75156	143780	77816	82147	103920	81098	95905	73659	67678	59816	87219	81094	75885	54973	63607	68208	104130	66660	56340	89400	80373	136610	97927	112700	103490	95951	100880	98115
LysoPC 20:2(2n isomer)	256130	153870	208230	141390	170600	167800	211380	240570	178810	183240	157100	222750	174050	113550	152650	166710	138860	151590	185540	182040	162820	224310	236840	248090	215390	228640	239190	556050	347230	285430	313860	328080	490840	250510	241310	213930	249970	284660	277120
LysoPC 20:2	618920	367840	590040	375390	481440	568260	470960	480430	423010	384280	289280	443490	523660	315950	371970	515200	387020	459650	506870	464770	468410	526980	509950	503430	531800	585440	595730	889770	597470	472110	671440	614590	872670	545180	525410	472950	579360	633500	628380
6'-O-Sinapoylsucrose	476990	373780	340130	248410	227530	305150	132240	110200	99623	303760	375000	234070	344640	207860	283770	125380	219360	145810	107660	51099	33998	686040	528570	591650	549290	677860	684260	449310	290280	343000	192400	309920	377050	729170	671500	679090	196540	197580	242420
Furanofructosyl-α-D-(6-mustard acyl)glucoside	608620	400070	469090	287220	296730	478560	190170	160380	116960	380690	413520	257660	397730	246030	342090	168340	300980	223380	125500	69260	51285	864800	542150	695480	697610	830580	708260	556260	392750	422360	208900	345550	443500	767580	704330	720260	236820	218120	263280
Furanofructosyl-α-D-(3-mustard acyl)glucoside	179760	146440	112600	80020	91028	133530	41149	32956	27955	105290	84345	68500	137780	106440	107050	57539	82265	60719	46380	17508	19546	236430	171810	128100	210160	219260	192390	165250	109400	119080	57681	97154	97364	142200	125190	168820	84002	52408	58793
Sibiricose A6	31595	27695	22914	11184	15675	23730	5594.4	14827	5339.2	37829	26569	19652	24510	14925	28138	12169	14862	14807	8730.2	4264.5	2057	55580	31280	37862	40656	43437	41142	32797	16320	20880	9746.6	22186	34982	43834	37124	47019	15522	10606	15809
LysoPC 20:1	483280	315770	479510	330510	388040	387310	337950	506370	457150	255400	295100	344650	570400	455380	496510	591060	558590	548180	219770	263940	266040	343050	388330	424420	240500	283170	290850	277200	230900	212930	534350	569340	678740	410390	346300	382590	501150	493480	489780
LysoPC 20:0	17018	11827	19929	16549	18309	13472	12191	21145	17156	10067	12485	11611	21870	14411	18657	27537	24484	26099	10060	9977.2	10641	12568	17985	17407	8878.8	8310.4	14121	10888	8311.5	10068	19277	26985	29875	18091	13349	15104	19290	18861	19942
Uridine 5'-diphospho-D-glucose	8636900	8405200	7809800	8460100	8123900	9790600	6316500	6218900	6067600	7564200	6464000	7297900	8114700	7003300	8861900	9864100	8953900	9377300	9990800	10457000	10162000	7453900	7298900	6907300	9812700	10597000	10143000	9752200	9042800	8275400	8767700	8415700	8620600	9021900	9797800	9445900	10694000	7868600	8071100
Uridine-5'-diphosphoglucuronic acid	245720	213880	259940	258050	302600	308390	175730	94367	150210	190360	136520	123020	128810	98197	130750	118990	119180	156020	179690	188360	197530	73854	78717	81702	227110	290970	302920	75252	74187	86222	172230	125850	151360	165610	193700	333460	108110	195190	191280
Uridine 5'-diphospho-N-acetylglucosamine	171230	161790	174750	155760	150850	164530	143830	199090	157490	196670	191060	196460	152020	151160	161670	171800	149100	154780	174310	173010	181340	152360	152280	161650	179560	198640	159260	250970	236540	265700	264210	253200	261390	306530	252380	207000	173550	170960	172960
Oxiglutatione	322390	241880	316510	205000	342800	382190	267890	227380	205410	345890	233330	228800	305160	288900	227970	187900	438620	278070	199150	209640	201410	261080	250820	232170	236790	298050	421250	218550	277950	262130	287580	315650	454520	320130	290280	412490	211210	307400	224380
PE(oxo-11:0/16:0)	30288	16472	12568	24130	18932	65203	6225.4	4273.5	3361.7	4470.8	2573.5	9	9873.1	1594.2	8377.2	4337	2583.4	5362.1	50919	24887	28722	24672	15567	15774	77972	57304	38342	47804	27508	39865	8567.1	5535	10692	35558	36013	34848	15820	15091	22268
β-Oxoacteoside	10436	13918	11458	6109.9	8419.6	5974.8	31280	18347	8460.3	21838	20883	20829	14924	5930.7	14391	9	5953.1	6471	26517	16940	9439.6	4225.5	10458	12887	4465.8	4470.2	8664.7	11663	13938	9689.2	19608	22373	28325	27186	25768	31208	16378	22371	17344
D(+)-Melezitose O-rhamnoside	159540	160090	109230	37441	57550	36705	49159	71680	83656	46966	61151	47584	37598	67722	40554	29250	80280	37972	48767	104690	38136	21715	21951	30008	69272	220540	175420	142300	160570	79763	72282	102520	265000	33980	26542	39686	62299	110450	55809
Nicotinic acid adenine dinucleotide	858860	667460	956230	995940	920540	935780	797220	856480	782590	778360	731170	589830	498110	442240	485680	830200	928510	932020	931190	849140	783740	1125900	1029200	1207800	898770	745580	908400	822330	826770	873430	882330	967390	821060	1286500	1172200	1397200	870110	788540	864750
1-(9Z-Octadecenoyl)-2-(9-oxo-nonanoyl)-sn-glycero-3-phosphocholine	66019	60797	51818	106080	84617	282570	34908	23199	14883	15229	8285.8	7167.8	53795	8609.8	45608	24146	13308	26747	407470	155010	184590	145400	100100	101960	263020	152610	144660	287490	162270	219900	35447	20706	20089	88317	86138	74029	81401	57754	93462
2-α-Linolenoyl-glycerol-1,3-di-O-glucoside	2320.4	773.25	1459.3	2166.4	1416.9	9	9	3613	2346.7	674.79	9	1216.6	2867.2	2215.6	1936.2	1204.4	2282.2	1839.8	1847.9	1612.8	1400.3	1587.3	2802.8	2485.4	3507.4	3389.6	2869.2	2166	1205.4	2173.4	2490.5	3442.4	5354	1907	2272.5	5401.1	3080.1	4757.4	2474.2
1-Linolenoyl-rac-glycerol-diglucoside	1490200	1080600	1508100	1598300	1635700	1922600	1259900	1844400	1785000	1264400	1384600	1392100	1336200	1078100	1584100	2086900	1333500	1613400	2103400	2052600	2279300	2751900	3354700	3281100	1862400	2247700	2410500	3613000	2427500	2229600	2727000	2611000	2887300	2052000	1880000	1818600	2865600	2820700	3447000
2-Linoleoylglycerol-1,3-di-O-glucoside	11248	7484.7	4522.7	5977.9	11431	4756.8	9757.8	9784	12491	8883.8	8926.7	12531	7156.5	4571.4	10156	5951.6	6852.5	7936.8	12436	11492	10580	8793.5	10520	8453.8	14177	8097.3	9481.9	6009.9	14553	7023.8	8592.7	7191	11135	7103	8593.2	7524	10882	11750	9528.2
Syringoylcaffeoylquinic acid-D-glucose	258460	222650	261420	266600	149940	292890	183240	249120	430560	155680	222250	285420	306820	155530	371630	226300	219650	122410	227300	317110	267570	401280	369730	424170	177410	295350	280750	230620	168430	215050	346520	217090	284470	267650	189070	207700	264110	252680	274820
PC 16:1/14:1	62447	21365	42100	23496	28189	32723	34728	29550	31671	28182	30493	28530	48137	35166	47202	35472	34454	27134	26748	31039	33571	23421	20871	28289	32496	45851	35606	65587	56218	58169	49680	37260	49480	49491	60591	80434	48274	44744	37653
PC(oxo-11:0/18:2)	25564	13618	15082	28620	22190	54712	10847	7595.2	8324.9	6850	3574.8	3204.3	12004	9	5199.1	9280.3	5181.5	7841.1	54799	30544	36608	53730	34764	50243	104040	78793	68276	95249	79576	99271	20371	16872	25035	60608	52610	34904	28606	23897	23192
NADP (Nicotinamide adenine dinucleotide phosphate)	601630	690110	843970	833750	826300	840490	669730	742080	676360	725370	811490	1058800	1047900	912080	1459700	877770	921500	1077700	692230	694630	810800	620980	508870	523030	1005500	1156600	915990	885310	883080	1076000	1357800	1164700	1082200	736380	809680	720300	932450	794220	887540
Riboflavin 5'-Adenosine Diphosphate	792730	522920	792770	646100	808900	693020	653120	634610	591420	654310	583240	615850	640350	751160	643110	778490	790780	796560	685940	631520	717690	726040	716950	684330	790430	898990	856510	893120	875250	820840	1160100	1155400	1039000	925880	837270	856880	884460	858730	1004600
