# Supplementary material for: Comparative Analysis of Metabolic Variation in Eggplant Fruit of Different Varieties Reveals Metabolites Important for Quality Traits
Source: Foods. 2023 Dec 5;12(24):4383. doi: 10.3390/foods12244383 (PMC10742729; doi:10.3390/foods12244383)
Supplement: Supplementary file 1 [file foods-12-04383-s001.zip › Supplementary Table S2.xlsx]

## Sheet: Sheet1
Table S2. Detail information of the DAMs among all the 13 eggplant varieties
Compounds	E1-1	E1-2	E1-3	E2-1	E2-2	E2-3	E3-1	E3-2	E3-3	E4-1	E4-2	E4-3	E5-1	E5-2	E5-3	E6-1	E6-2	E6-3	E7-1	E7-2	E7-3	E8-1	E8-2	E8-3	E9-1	E9-2	E9-3	E10-1	E10-2	E10-3	E12-1	E12-2	E12-3	E13-1	E13-2	E13-3	E14-1	E14-2	E14-3
Methyl 3-aminopropanoate	2127900	1290900	2327500	2511400	3050700	2757300	2904300	2367900	2531500	2137100	1960000	1904100	2785500	2147400	2460800	2500000	2674800	2196000	1933500	1719000	1829400	4163900	3747300	3683800	2778500	2847300	2864000	2156000	2763200	2524600	2562300	2615200	2287100	2605600	2603100	3556100	2370200	2564300	1812200
N-Acetyl-L-glycine	8796.8	11980	11087	8176.5	5157.8	14015	20401	19807	26714	21220	15084	16269	15110	5618.8	8310	9713.2	7576.8	4877.8	32356	17688	20255	17472	20460	19780	21985	40794	40179	10544	9198	18940	19340	11652	18448	14493	17863	19772	13273	10184	11476
L-Valine	4105500	3707800	3304500	3744000	3440900	3361300	4140700	4300100	3741400	3884800	4042700	4055100	4227500	4312500	4084500	3853700	4973000	4207000	5629700	5896500	5671100	4428400	4568500	4642600	3655200	4518000	3878500	5337000	5285700	5099700	3514500	3834600	4088400	3557100	3102000	3641100	3923300	3776900	3726400
Methylmalonic acid	12867000	16718000	12407000	15603000	13797000	16091000	5389600	8964400	7564100	9954900	4500500	6594200	12333000	6199100	8354300	8307500	10982000	6070800	9798300	8879600	8309100	6466900	6503400	6036800	9576200	12152000	14121000	13090000	12992000	8403300	10777000	7376400	10959000	16551000	14838000	10017000	12235000	13822000	11239000
Succinic acid	13014000	18379000	12645000	15131000	13206000	5039700	5431800	9106500	7355000	9591100	4184500	6088700	12970000	6131500	8520300	8008400	5437300	6610700	9952300	9245600	8259200	6747300	6747900	6244200	8879900	12423000	14166000	13513000	13330000	8245500	10530000	6708800	10631000	16192000	15480000	10165000	12983000	13190000	12259000
Aminomalonic acid	423460	609270	391260	478570	483120	420100	159080	308330	266470	317530	147330	203910	414080	187650	273810	262810	178330	271540	326160	248940	307320	159520	225050	185740	342830	437960	508380	438170	426730	276040	366010	209700	367790	531560	463170	320930	415190	469310	366260
Benzamide	1048600	763970	765740	767360	704290	547380	494800	678570	639480	794200	1260100	1090300	744790	843480	804420	383510	469870	442500	578610	524320	487120	1129700	1095100	1324900	861350	740340	741470	992520	1122100	1166000	1027800	1474200	1562100	1249600	874620	1016000	674260	608030	637470
2-Phenylethanol	611820	424830	486410	416390	416550	298010	253230	417510	406880	438720	679010	588590	423090	473990	433880	201940	250570	220630	299940	303650	261200	575980	662250	753030	511350	419200	397790	550080	657110	597640	554750	840840	837780	694280	517110	606470	296190	369260	324520
Isonicotinic acid	155390	188570	221190	190180	182550	277680	924160	511870	489650	415300	283830	273310	480680	423670	582780	986120	726460	833190	749320	527330	645220	1387400	1083500	931800	443870	477850	498550	1086500	532200	450820	424010	300180	314890	257370	297790	347670	238180	235280	213240
2-Picolinic acid	87689	146120	127890	139480	122730	206780	982200	629580	446860	328330	282120	182170	430780	300490	434780	661470	621290	608970	804850	645750	510170	1002900	890520	881800	403090	454600	437010	1020600	623900	542090	229590	285130	298660	172470	168840	166870	144700	145880	172960
Nicotinic acid (Vitamin B3)	110460	152370	179540	172110	146850	268870	886010	470370	483230	374800	241850	208960	485250	370140	542870	932350	694210	771990	779080	520330	614580	1371000	1038000	966970	390790	430570	455500	1049300	500360	424010	379830	273330	294640	213100	250560	293280	205920	199920	188210
2-Aminoethylphosphonate	58948	63084	42310	21365	26728	21892	16718	14858	19370	21239	19829	19944	19956	25930	19250	22298	35761	20727	18587	35155	26035	21849	18446	23360	25131	31086	36131	55291	52853	46725	26346	33037	63221	23208	21560	26275	27756	34095	28716
Imidazole-4-Acetic Acid*	218960	436240	380090	392820	327730	462880	163670	320940	400030	297990	294070	400380	351810	345380	488020	260230	175750	297740	305390	466630	532190	420710	451730	355980	321420	430510	284210	300400	143380	198490	435860	375580	322710	170720	270310	307560	337750	493150	448320
3-Ureidopropionic Acid	465140	498740	470540	421010	477400	314590	419650	509740	514260	438730	508090	582990	316560	370430	347310	245010	392690	292290	383620	409810	309440	403240	408290	506470	493230	572500	461250	358750	491100	458400	611670	697650	760820	479110	435760	498240	437910	460710	448410
L-Asparagine	227750	111620	154640	122490	161820	90296	105020	162880	153390	134410	194090	189400	77676	97764	66533	49054	102750	74687	112560	135020	115360	130640	139010	153690	133410	126260	152860	160690	188710	184060	108520	219780	249160	147550	129340	168330	144660	138420	137010
2-Hydroxyisocaproic acid	482620	374170	282900	437030	307800	523600	259660	145630	303320	332960	252050	398740	330630	313320	353940	231830	321060	280240	362330	285570	269890	387850	328040	329090	414810	478820	439570	841550	747070	793250	276900	449810	402620	981370	1055200	997560	345460	309160	391760
2-Hydroxy-4-methylpentanoic acid	579470	404340	438870	335110	383720	347160	358050	351630	410160	594190	545790	651920	433730	478280	510780	336330	452420	393440	397510	406170	317630	370180	346020	396750	613460	479070	541600	987580	996460	1058800	653410	992750	917120	1254700	1191100	1143700	462420	410650	457060
L-Aspartic Acid	14121000	8788200	13637000	14200000	11907000	10297000	10653000	14214000	14346000	13407000	18725000	13992000	13039000	14118000	10580000	9048500	9915600	11096000	10375000	13773000	12048000	10308000	10505000	11811000	13042000	13256000	13135000	9170300	14440000	16067000	13566000	18388000	17079000	16734000	14413000	15335000	14383000	13091000	13290000
D-Malic acid	3783100	3694400	4637300	3729800	3555400	3266300	3966900	4778000	4330800	2974400	3608600	3661600	4589500	4502900	3392000	4722800	4671900	4522300	2885100	3718400	3206000	4178700	4448100	4481400	3929800	3728700	3962300	4693700	5127400	4961700	4544800	4534800	4532000	4222400	3047100	4147400	4585300	4554500	4711500
3-Dehydro-L-Threonic Acid	3723900	3706100	4903200	3973400	3780500	3358100	4160000	4546500	4532900	4160200	3989700	4059500	4733300	4678200	4760000	4869300	4747400	4773500	3182000	3441100	3296400	4205900	4613900	4631900	3998100	4056900	3544100	4770900	5276600	5509000	4767100	4798800	4603200	4344800	4361000	4446900	4565200	4823900	4880500
L-Malic acid	3565500	3585200	4253100	3783000	4109500	3259900	4059800	4446300	4215000	3830800	3875000	3526600	4248400	4466100	4468200	4344400	4727400	4546300	3030700	3368700	3052800	4228200	4432600	4704000	3835200	3761600	3638800	4708300	5153700	5229700	4564000	4585200	4456900	4222500	4151800	4308800	4459500	4554600	4561300
D-Threonic Acid	834550	745580	864430	667780	649760	565760	423470	650190	534310	459030	512440	409300	598180	589430	572310	783240	798550	622950	434560	484250	420450	651170	612430	773940	778480	561600	700080	1226800	1254000	1596700	922770	768530	935680	688670	885620	795300	1060600	928480	920260
Phenyl acetate	166270	169530	98876	117600	117410	192840	156790	86993	70176	134090	79657	138030	79425	61524	75310	39235	30052	44884	63052	52714	53443	75731	64410	69880	121060	141310	118010	193580	107200	120880	77768	97639	98372	183850	220740	196310	103050	113260	105180
4'-Hydroxyacetophenone	221570	243000	188060	171360	163930	283340	185990	99938	104870	170050	120800	244930	98430	91723	85513	63695	48863	70131	62826	61535	62891	125090	98637	112330	185950	200740	206350	245730	156140	164230	107390	133740	120880	258900	263980	289470	170670	180400	122850
Anthranilic Acid	20778	21168	29225	27953	30132	26363	18219	18951	18962	14846	22565	19715	19836	30343	31750	34946	25688	27211	27844	23044	26189	19686	17301	17817	28815	22197	24878	50577	49709	38217	75240	46659	34805	39113	42964	35642	59755	50730	59276
4-Acetamidobutyric acid	502420	342630	443910	574290	471270	895020	1060500	509140	540830	292900	237590	155240	624650	408740	662420	937200	833510	1006500	501190	592570	656040	972570	1007200	903760	917390	878020	908510	706570	554490	566850	496920	397420	423570	428740	489610	481250	734930	791380	658900
2-Methylglutaric acid	528280	441640	533500	361080	482370	409460	352580	258020	302920	329690	358790	334310	425680	392970	430120	477330	432480	377160	492630	364090	425210	548200	501620	572340	488090	461560	482720	492220	484040	498870	731100	700420	660090	660480	537130	584590	407290	429530	437020
Adipic Acid	688770	583740	667860	526890	525240	496760	301550	355030	350150	366590	367570	381110	480150	517850	495530	535850	520430	508570	573090	382530	453030	648220	686790	657140	569710	521770	527420	740800	603420	501070	821020	863810	666600	843350	614620	746530	562070	362530	543180
L-Glutamic acid	13814000	15567000	12975000	24416000	21381000	25891000	16780000	12116000	14774000	19588000	14809000	9781700	26050000	26913000	25230000	26417000	33130000	31313000	20176000	17009000	25950000	15317000	12809000	11181000	19278000	23554000	17855000	14752000	15657000	14679000	17771000	13747000	20190000	17341000	21234000	21798000	14809000	13302000	13627000
2-Hydroxyglutaric Acid	896760	644500	989480	858240	960520	850910	882370	811370	691260	913790	711590	956710	549410	587630	786520	818720	732370	836470	861290	861160	952240	641900	774410	709760	746590	674710	722850	947170	1018900	1068300	1310500	1105700	1167300	1143100	1056300	1211800	1018200	1108300	982860
3-Methylmalic acid	890610	681780	1083300	867160	953530	911810	999080	831410	699070	905210	916160	1046500	646830	663780	690550	772420	663160	991230	850300	827240	1063400	767180	853520	768030	641580	682130	748070	955880	1081000	1179700	1422700	1166400	1163600	1037500	1069000	1202000	1079600	1047700	989410
2-Dehydro-3-deoxy-L-arabinonate	880910	761030	1057200	889040	1016400	843200	1036700	820360	803980	838700	873030	1010800	601620	659670	764700	858580	743170	934630	862650	866490	904830	708500	827920	759950	654640	680130	639550	906980	1084200	1096300	1516200	1230600	1146900	1161000	1114300	1304100	1037400	1089000	999220
3-Hydroxyglutaric acid	249540	266590	306610	271380	253920	294750	260630	251440	163830	320030	281970	306380	142590	182880	215470	190090	179840	273260	246710	321100	310840	213880	274760	221570	216970	179220	202020	321010	359100	325360	394940	328180	242870	221710	270130	251520	304320	247260	296400
L-Citramalic acid	1889700	1487900	2245000	1917200	2002500	1847700	1782000	1564300	1364100	1492100	1742300	1802300	1173500	1153900	1315600	1689200	1421200	1828000	1784900	1826200	2122600	1430500	1679700	1403400	1448500	1335600	1556600	2092600	2248000	2228100	3034000	2352800	2366800	2083200	1970400	2340300	2235600	2187900	2043700
D-Arabinono-1,4-lactone	296230	292840	306720	298080	284170	292110	292800	212970	204510	260140	293110	328550	222650	194620	201520	212850	210710	236560	290450	265300	335700	233180	218940	214410	221620	241240	265190	381790	307020	348930	351700	323990	347090	247000	298400	312860	286250	297070	282410
DL-Methionine	2580800	2048000	1794000	1424900	1223000	1501900	1316600	1268400	1122800	2198900	2204500	2080200	1872700	2007100	1834600	1372100	1619200	1490100	2955600	2307000	2276600	1888800	1883600	2178600	3168500	3391300	3263000	1805900	1944000	1935000	2272400	2343100	2135900	1836000	1710200	1825900	1794400	1711300	1601800
D-Ribose	220810	167490	306430	281100	183740	138260	73861	119080	104870	66634	81346	87538	88660	92902	54953	131130	89120	136920	141650	137450	165210	224930	211330	204260	181010	165440	245160	309790	464480	546140	275780	298610	232250	284400	327080	211280	255110	311030	392300
3-Aminosalicylic acid	19207	34245	21266	31840	27604	31769	23761	32275	25592	29818	23704	35389	27722	20949	12275	9803.7	32700	27915	42425	25603	16863	12872	16683	21308	30903	28114	39981	45306	36012	55257	40894	40287	50261	19011	20693	25174	24994	33497	18587
Orotic acid	333290	328820	269840	267050	255120	307690	177870	132780	148560	330650	188890	298860	149740	137300	129200	157380	155580	154790	251280	201730	215630	225880	257350	266910	549540	552360	798000	322310	309900	387560	553820	805920	1008700	569160	480200	608740	388170	282900	299310
Allantoin	61238	40656	49406	52130	43212	36451	57608	62459	47894	49678	74426	66873	31777	46934	37195	50785	35755	63922	49305	55371	35543	74524	76560	69257	32874	43179	36616	65991	78471	59622	81616	93886	94630	50344	67052	46216	50370	61920	47096
δ-Guanidinovaleric acid	20734	24521	24248	19418	19374	26212	22307	21265	23181	18669	19038	18301	19057	18682	15636	27139	25112	22026	19838	14942	14836	20138	18686	19025	20261	21520	24162	31604	24351	19170	27324	23763	20429	24422	20867	25847	26803	21539	19494
4-MethoxycinnaMaldehyde	64466	56774	56727	56327	58721	69711	54413	50741	35031	54283	49353	73842	46206	61453	62245	80853	74815	60387	59380	59910	58752	60694	65643	60968	59826	65070	65425	62569	83572	68010	87811	90853	68108	89747	72364	88919	69883	72406	68856
Caffeic aldehyde	32701	23587	27605	22400	22494	25147	19808	17351	13795	17693	17984	21744	24147	14957	18988	13646	16334	13405	10178	6433.5	7563.7	4635.2	6421.7	4348.4	8389.5	7037.2	5346.2	17297	9822.6	9180.3	30573	16808	17812	17294	17903	24128	22036	23696	23798
2-(Formylamino)benzoic acid	23187	28275	34532	24344	13390	18748	14348	23824	34947	5662.8	22790	12836	10393	11649	19122	11389	11369	19743	16552	8667.8	10392	30087	16090	25217	16762	14506	22264	21672	18754	28993	37494	23328	34341	26739	16575	18306	18344	16300	30464
Phthalic acid	68906	70501	84999	84551	63718	59400	73948	63962	57756	73985	67879	75560	32436	55701	30802	53150	39370	56298	49919	41216	53678	55182	66223	87174	57491	57416	78157	65837	70905	73778	48100	66270	52418	79495	62308	61986	71802	51449	64422
D-Xylonic acid	1492400	2044900	1970500	2022600	2276000	1714800	868650	786830	964060	778200	1271300	1160300	1153400	886930	943490	1216300	1215400	1567100	1431700	1490100	1853400	1486700	1639600	1677500	1714900	1908300	1615400	2000700	2071900	2415600	2236700	1760800	1798400	1797000	1931100	1749200	1700800	1772700	1414300
2-Hydroxy-3-phenylpropanoic acid	450510	301570	347010	367480	373110	357960	226150	250060	262120	296790	299020	336790	395960	448180	423500	387740	401930	434600	328200	301010	278760	229270	283090	287820	244040	218940	182420	314160	390000	353810	405030	450380	402170	518660	449550	428860	391960	363450	411270
L-Fucitol	196370	217530	188050	276510	179840	169380	97864	180190	188060	123340	206840	149160	124110	112270	93717	161450	192190	200320	216470	221870	181650	182850	187230	219540	242400	225990	209980	272390	316690	283010	192540	271440	250490	258150	287650	255390	228780	252780	274340
2-Amino-3-methoxybenzoic acid	287240	250490	375100	322910	309110	359930	360750	307180	287910	326910	262570	285670	236170	231560	233750	394550	265870	330830	223980	189700	249310	336950	290400	287400	273860	255270	255090	306250	275750	226130	448720	278320	280290	300240	311160	335570	340950	343670	324850
Phosphoenolpyruvate	249880	290510	287360	260620	340260	290210	415370	421390	389720	782290	526490	541580	590690	552740	538810	636090	738970	742080	357600	470220	388560	483140	614010	528310	358940	400290	433370	522210	477090	435670	593320	532430	552330	498260	419460	457760	291800	313420	366170
Pyridoxine	430150	474470	480960	508610	480880	605340	740070	512400	460950	551900	399320	447990	450770	538480	498690	730330	777720	727630	107680	89320	88653	402700	420350	405520	314360	300030	272110	847900	607890	554530	449750	370570	334010	729480	864890	693770	399430	410850	423380
N-Acetyl-L-leucine	32781	13843	14527	12024	11669	8295.9	14021	14257	10003	12403	12752	15469	13449	16556	11788	11777	24110	9085.6	14040	20412	15566	14489	11749	16743	16038	29787	24949	42532	38473	37410	19695	25981	44659	15122	14392	17869	13581	19927	14021
Dehydroascorbic acid	410560	341770	515780	557390	375230	441490	589200	653880	436690	184780	292820	374740	509320	401420	345160	581990	512410	537110	795210	816090	788750	775690	759940	732220	557770	613450	580210	666020	557200	587470	429620	245360	340230	258410	364110	382360	581530	686000	525500
Erythorbic Acid; Isoascorbic Acid	526500	370900	451630	425950	481850	439090	362540	310170	337590	346870	380840	347150	393020	514730	465370	550390	498770	644330	402250	436290	422700	378090	323940	347440	367310	372990	360870	593630	580140	556070	669190	525040	554000	568220	582940	604880	472270	455000	469710
2-Propylmalic Acid*	253610	259790	364680	204080	253850	194330	99803	169760	255050	97267	118410	84325	108380	103970	83375	75451	84190	113160	90007	95874	124230	101350	86147	117170	180980	113870	193570	181430	213320	208050	498760	400630	313910	191960	94600	161240	213580	270710	309370
2-Isopropylmalic Acid	333820	293390	412160	294300	276350	209760	118850	201240	332550	98882	160450	92795	126360	121920	118910	128530	143840	140580	124180	109980	141570	119480	101240	105640	174750	190380	198290	200500	266490	284320	621750	476910	353510	182310	140790	230460	281050	363940	329190
3-Isopropylmalic Acid*	378800	286840	473470	284850	312120	206860	133340	178350	340400	104100	167970	103700	134860	100020	99174	121610	109440	143760	86061	114900	135920	113410	104810	103830	160730	167240	213630	259670	269950	216950	585840	467320	428490	203630	129640	187930	365220	307700	342830
N-Formyl-L-Methionine	110710	60970	122410	9	9	9	9	9	9	124380	711240	9	206010	139250	401570	9	34047	9	9	9	9	9	9	9	311780	207840	359410	58553	119130	162100	9	142010	168340	1555800	928850	1081600	126950	103220	85051
Coniferaldehyde	17361	17781	17314	16001	18264	20361	17654	18540	16224	24537	16072	21284	8251.8	10505	12161	8043.1	8872.9	10671	17346	12636	14667	22871	14827	17518	19860	26901	26816	25605	23435	26657	20530	23106	24799	33430	32248	37527	19960	18400	15426
4-Methoxyphenylpropionic acid	158540	134460	129460	78256	77384	88404	63389	69948	66510	80964	164310	90008	79567	57064	103200	14857	51151	23197	22760	14804	7901	65407	42078	62883	120850	116730	137210	38950	57930	63412	26214	163090	196080	657720	385010	448460	66848	67373	61904
Coniferyl alcohol	512530	388720	411260	186690	245980	293420	229950	226410	252790	278660	501260	337870	266170	216700	296550	29299	197210	51848	90144	59336	33664	231980	130790	213370	339150	378420	469170	109930	167360	270610	89932	492110	652120	2161200	1343800	1557800	227290	232310	168910
4-Pyridoxic acid	174550	142420	199100	95336	81835	85701	52485	56514	56685	55054	67689	59659	57030	74506	70880	257550	267310	269710	83374	109450	110860	46093	49886	52678	163560	105210	126930	190970	268970	251910	93500	90328	79516	107400	102420	101030	77733	71788	80055
3-Phospho-D-glyceric acid	383120	407430	475030	444180	475490	576550	571880	582340	538540	997960	750210	693680	783860	698480	766410	887560	813660	1023600	481630	520730	719890	853490	881080	892050	656560	667690	722890	536570	599000	525720	1115000	825620	821380	841860	903300	876280	647330	643390	609630
Azelaic acid	11918000	10853000	10753000	11276000	12843000	19518000	19654000	14935000	15621000	16416000	17153000	18929000	10415000	7908700	11348000	6927400	6282300	6246100	26408000	16242000	17753000	34442000	34849000	35129000	15088000	15291000	15766000	23822000	14142000	14452000	10989000	11552000	12744000	13196000	13994000	18136000	11336000	11942000	10776000
L-Glycyl-L-isoleucine*	119100	82929	107730	85416	98096	94411	69064	102580	102770	99325	116280	115410	92018	85660	83845	93039	98018	85848	80308	102560	77874	107720	106990	114080	96164	98780	113530	132280	121190	105250	126930	142830	132960	127380	119910	138200	116220	103660	98229
N-Glycyl-L-leucine*	153160	122180	168780	138330	161490	133240	124300	160900	169080	168290	177700	151120	126540	120040	149880	138090	147130	132890	116470	128840	129580	160980	141140	183310	151800	143200	160110	203140	185380	153030	189740	189750	200130	193420	207180	184440	164730	161090	140430
Homoarginine	991160	684120	895160	793330	715790	574430	633400	747600	601780	754860	922010	780720	538080	812320	733310	611770	696950	620360	799120	669780	587530	746000	765780	920900	865170	762000	965980	991570	1186000	1177300	875580	1047800	1059600	730900	600720	801510	797890	740790	785320
Arginine methyl ester	4772000	3787900	4484000	4538400	3681600	3734100	3708100	4211700	3743800	4400800	4987100	4796900	3472100	3806000	3901200	2973400	3936400	4025800	4762000	3418900	3002100	3844800	4593900	5057100	4567700	4140100	4612200	5500500	6905900	6273600	5343800	6150300	5847300	4774400	4117200	4253800	5220100	4061100	4312200
N-Monomethyl-L-arginine	5313000	4196400	4934900	4684100	4015200	3644700	3933000	4241700	4071600	4675200	4747100	4990400	2527700	4610800	3359000	2911300	4320100	3724400	4186600	4122500	3347800	4560500	4606800	5088700	4860100	4121700	4616500	5093600	5947300	6877700	5626100	6573300	6486800	3879600	4366500	4827700	4615900	3831000	4158400
2,6-Dimethyl-7-octene-2,3,6-triol	1071300	918230	994490	962750	1109700	1815900	1870000	1413300	1435900	1555200	1641600	1792100	891100	712300	955380	597060	526180	523900	2514400	1534800	1758700	3933800	3818100	3770300	1317400	1345500	1553900	2258500	1236300	1364700	994370	1092500	1167700	1153400	1289800	1699700	1105300	1101400	1353500
10-Hydroxydecanoic acid	20397	19558	18096	18318	23518	30806	11861	16018	9888.2	10001	10504	9305.9	8624	10119	11121	7543.1	10421	12275	7348.7	9538.4	6432	10784	6140.2	8836.7	11231	11002	15224	20488	11824	16049	11330	7528.1	7548.5	20219	18036	22700	18891	18179	25842
N-Acetyl-L-Methionine	35195	28392	28181	22019	23925	27919	9250	10825	9349.9	11619	12627	15768	27133	21516	26229	17590	14452	15119	15413	16678	16864	18718	17897	22102	35684	32440	35319	47971	36781	39545	24781	28603	23216	43283	41422	36959	17926	16116	17811
Quinic Acid	11243000	11286000	16188000	13848000	17164000	20249000	40862000	28786000	22802000	29813000	23367000	26663000	14285000	10551000	10105000	15419000	11753000	16896000	33368000	27438000	30614000	27238000	31924000	24763000	19933000	16288000	17430000	21588000	22542000	22244000	12502000	9729800	9304100	14115000	14684000	17439000	20785000	24426000	24417000
Vanillin acetate	103850	83993	98456	90786	94157	112180	94378	125580	93290	87479	85085	105230	92868	92414	96874	83131	85020	97612	101270	96685	94940	134550	141410	147200	84133	88179	101070	194650	153120	156930	129740	135370	137470	86705	88229	104680	140160	134720	152920
Gluconic acid	720520	718140	774490	668360	741310	463960	477240	745770	728050	898350	1201200	961650	406490	432420	462470	634000	550360	492740	568800	535500	562660	580430	662590	617930	822290	677610	975600	749180	916600	988580	1055500	1372300	1249400	1327500	880560	966080	754190	820860	768820
4-Hydroxy-3-methoxymandelate	175690	197350	190270	265350	303910	206790	134920	174980	126760	139390	145470	122830	143910	222710	159140	174860	247070	165830	224120	174300	177400	117510	124970	115690	284490	286460	309590	256380	247410	245470	220720	306140	311390	178720	164880	193120	227190	241180	255840
Dodecanoic acid (Lauric acid)	165220	226170	178470	169160	134870	135610	123210	117820	121410	132790	153350	153800	95710	93774	125340	103360	84127	120930	118190	109970	120550	128900	114780	123520	160330	163860	169170	113570	99317	107510	151680	147840	122280	202650	194290	145090	202020	189260	185220
NG,NG-Dimethyl-L-arginine*	4749300	4929100	5425500	4498700	3924200	3483300	2756500	3437300	3152800	4261200	4399700	4578000	2242200	3207700	2416500	3079200	2850700	3913200	4686800	3746400	3766400	4452900	4815400	5186700	5702800	4224100	4223000	4937400	5216500	5203700	5103200	6424600	5941100	3743800	3496400	3397100	4578000	3765800	3960800
N,N'-Dimethylarginine;SDMA*	5140300	4405300	4855300	4560900	4136000	3733800	3065600	3857400	3236000	4223300	4689700	4791400	2382800	3335700	2101100	2936100	3418800	3695900	4545600	4443000	4222600	4608200	4983000	5840900	4120000	4454300	4570500	5075200	6041500	6106000	4569800	5948000	5676800	3902200	3740100	3460200	5061800	4050300	4283400
N-Acetyl-L-phenylalanine	123260	96802	127300	119040	110860	134020	147670	193530	185520	162720	221880	207200	131010	167640	167180	140550	135520	151310	138370	135210	189910	168890	165460	173120	133830	129590	138710	215570	219150	267670	269820	261290	284370	212240	191490	211780	170950	152510	192010
3-[(1-Carboxyvinyl)oxy]benzoic acid	404750	282190	278570	318150	333850	312960	211720	206870	249640	253790	265780	338310	365010	426370	392960	290480	383290	351000	321280	291640	279860	201860	253030	268660	193840	190670	185040	313940	346160	344870	388530	434930	349730	508960	440520	448520	354040	350990	363210
Sedoheptulose	62049	95506	87795	67198	122190	69414	26744	30979	46222	61904	48304	25692	80238	31851	54791	78272	76085	65654	41000	55024	26400	57543	60061	60585	37848	80653	59200	42519	77596	70056	106960	87214	88086	98102	111410	107370	79112	78733	53694
Jasmonic acid	444030	410420	412320	388390	486460	573040	478080	470670	340920	402430	379080	486750	453840	451890	490390	422210	469170	468540	496360	384210	348760	518590	523550	499490	385800	320450	365720	1154600	646340	761920	511490	463260	422140	353330	370530	597970	780710	900250	986970
Cyclo(Pro-Leu)	17385	10942	8396.5	7966.9	8986.1	8538.4	7411	4670.6	6751.7	14744	22327	15834	7008.2	9283.5	6419.4	7356.3	9667.5	6708.2	9962.8	6185	8554.8	7560.3	5158.2	11382	10563	11520	11040	11338	6746.3	10941	9516	16486	10692	22181	19402	16350	9763.6	10566	10681
δ-Tridecalactone	14406	11210	12923	10681	10065	14510	36296	45185	33898	27913	26449	28218	36206	18673	31152	20622	15255	20127	15323	13239	10467	15490	12701	13089	7948.5	6121	5448.6	28770	16866	13615	31849	26969	29090	13641	15943	18130	28833	33392	36098
2-Deoxyribose-1-phosphate	116360	95512	85856	85793	61735	95455	68480	40674	42950	45559	38283	30718	84360	71515	59518	56194	78636	74693	150690	120730	107200	36776	47056	39200	56600	56152	44438	113260	89413	134200	76706	73982	67985	74858	83616	92403	55388	67871	69173
3-(2-Naphthyl)-L-alanine	662000	154730	633730	240970	354990	344500	268460	123610	394970	169180	161010	226220	571450	285020	653450	318430	406430	143830	243550	200460	330550	238060	247010	278810	117720	358720	350500	657500	733900	459680	500010	283430	658710	178120	271950	273370	330300	404520	163820
N-Acetyl-L-Arginine	94396	70319	89154	53834	47543	83993	88080	55335	67635	76518	80564	78348	95088	52206	77128	65056	61100	93142	25309	32700	33488	25083	36192	39103	29433	29533	22425	52837	39459	39247	114960	88860	78305	101180	113100	117950	64200	63239	87828
Undecanedioic acid	57208	57117	52113	41103	39946	40264	48689	47085	42760	46846	41284	46691	49137	51272	52205	45950	44393	43935	38680	44481	41309	56441	53024	45828	50746	42805	47003	63143	42674	47008	57234	46854	50720	42863	46013	53257	56788	57934	51649
5-L-Glutamyl-L-amino acid	29560	24381	17771	19148	21939	13682	16859	23194	25766	21092	26748	29881	26276	13588	29221	17349	14686	8464	12490	10106	17474	23106	16688	21580	19282	14405	22961	13653	23887	22559	25050	25312	24532	35186	30914	33762	23540	16086	31640
L-Glycyl-L-phenylalanine	131310	91687	110960	87073	111100	110600	59723	81481	95829	79474	91179	106770	97673	83191	95033	91595	97030	92879	104890	102110	99990	92645	85393	97090	111600	84808	109460	127110	116570	122700	132260	153090	138620	131250	128940	147740	121320	123990	98919
Myristic Acid	17510000	15284000	17271000	19361000	14550000	16480000	14472000	15337000	13757000	16905000	16917000	15195000	15935000	13834000	17512000	12753000	15052000	12296000	15182000	13540000	15237000	14393000	13727000	15668000	13221000	17755000	18710000	14885000	13142000	14334000	17631000	15822000	15677000	23573000	20752000	15760000	17534000	20477000	17220000
L-Valyl-L-Leucine	97160	64949	87101	62552	92088	71259	74470	214930	181930	165110	257400	136540	90293	82147	96750	74940	111740	62730	63232	103710	71824	83828	90113	78346	87967	79350	94519	157030	108580	112870	145080	155550	133810	124750	113290	142210	96810	131920	93479
Benzoylmalic acid	36045	24756	64218	34971	44476	34072	16788	19508	23247	20486	33262	19208	24292	26210	27178	20722	13570	14614	69857	108930	118560	27084	27000	32274	27282	20165	32039	40799	104260	86091	119190	108880	98299	121710	96143	89461	93387	76664	84691
Mucic acid Dimethyl Ester	594450	393470	600970	621990	427820	499070	419510	475160	502430	433880	451550	417470	401120	397330	346000	508730	410140	479720	547440	574660	537290	690620	684770	730460	469380	562930	503710	774530	824750	827620	708930	651530	588490	654610	694060	619720	464890	529610	541200
Cis-10-Pentadecenoic Acid(C15: 1)	202280	216710	248550	281940	190030	189880	218660	173910	163000	207060	184560	226280	213340	201510	157170	172160	147000	142800	237510	163820	184120	214480	198530	167260	218380	247810	168010	231750	215770	200100	192960	216150	207150	250640	262090	268110	260020	297320	360200
Thymidine	99893	96508	121380	75957	105070	110430	96965	172120	110790	83961	288380	156750	40992	37317	41573	52428	47551	57274	96898	89224	73673	56516	56796	62605	65605	50129	60089	69281	55185	57351	116220	152070	67129	79814	62148	72994	92805	84472	81133
Cytarabine	782670	773870	933600	769680	726900	1143900	696750	862680	857170	993150	879050	788490	574610	463230	607800	961550	716730	782570	836830	826820	805870	1196300	1091400	1147200	625020	515950	763840	1202400	937030	995900	1065700	1089500	878330	1174100	1097800	1359600	953400	946980	1035100
β-Pseudouridine	122560	124510	130640	118670	142310	239350	133870	136860	138030	131090	127010	120240	117990	93063	120660	144720	94027	97324	123320	109910	101490	144470	133540	173520	149820	153400	174060	261510	198920	171240	173000	197430	191300	218210	169750	199910	152070	118840	174410
Biotin	290270	222060	282790	245200	258230	226800	241540	242710	256690	220010	222180	270320	207080	234150	217780	369870	408960	369210	219800	221500	237740	227830	246660	261760	205090	179350	196680	263880	259680	264090	410020	429350	387890	232280	230950	203040	270800	272600	295160
L-Leucyl-L-Leucine	92826	63761	85075	61290	75131	65942	49877	130300	104970	83410	112600	84164	73064	80867	77140	81823	98272	62494	54979	89047	55005	75473	84739	85152	86925	79251	84939	117380	105080	103740	132260	145660	148110	113610	89793	123460	79366	98106	104630
N-Acetyl-L-Tryptophan	118580	70176	128460	105170	119900	114260	127400	139500	132870	157480	183700	204990	106070	113350	107280	120080	102130	115160	120460	139040	121760	95360	122020	119480	74520	61185	80251	316500	428840	355670	218960	293580	241360	382060	306010	303060	158120	136460	150470
γ-Glutamyl-L-valine	65274	58090	53866	58294	55100	64045	94505	99554	92558	97263	96170	73781	60793	65615	60859	58319	67627	67160	76583	58599	63461	57319	56263	51805	64881	63559	71396	89665	86829	87253	91638	96677	106740	71763	62099	58384	66845	62459	84244
5-Methyluridine	5628.7	5238.4	4544.3	5256.6	4379.7	5655.2	1998.8	3587.2	2515.6	4509.3	8254.6	5451.7	3511.4	2911.8	2522.5	2817.5	4441.4	2012.8	3513.8	4667.4	4753.9	4176.2	5683.7	6860.3	4356.6	7448.9	4453.6	6735.2	9528	6389.1	5863	5729	7490.7	10887	12256	13931	6495.5	6806.3	5338.3
Glucose-1-phosphate	8482400	7284300	8459000	9538100	9163800	9472800	8659200	9976100	8676300	10053000	9586300	9726500	13283000	12892000	14084000	15234000	13770000	15262000	11856000	11707000	12268000	12025000	11363000	12246000	10639000	10947000	11267000	12571000	10689000	11762000	10799000	9050100	8561400	12223000	12105000	11482000	10280000	9863300	10828000
D-Glucose 6-phosphate	9877200	8205100	9241600	10377000	9742300	11508000	9917600	10406000	9744200	10615000	11073000	10495000	15192000	14451000	14218000	15739000	17027000	15866000	12272000	13421000	13206000	13390000	13318000	12468000	12212000	11569000	11520000	12525000	11931000	12443000	12672000	10941000	10163000	13190000	12765000	12514000	10933000	11312000	11586000
D-Fructose 6-Phosphate	5719900	5212700	5357100	6173000	5985800	7066200	6580100	6422100	5867000	6677200	6781000	6440000	9271800	8975300	8925400	10554000	10628000	9902400	8313000	7998200	8710400	8194500	8357900	8501700	7731300	6982400	7484100	8474200	7489400	7444000	7777300	6192400	5943200	8288900	7568300	7881400	7366100	7402200	7008500
Glycyl-tryptophan	68028	60436	70336	60394	54859	52429	29259	42100	36453	31604	31215	48851	53670	55712	64416	56800	62731	50707	58607	54458	57250	51608	50433	52918	63456	79238	72239	95102	79734	99534	65843	82111	65068	96326	73200	96862	71081	56477	61088
Sorbitol-6-phosphate	65010	51147	61715	57524	65644	61163	66938	64286	48865	71431	76591	76523	86473	86513	88765	103980	107530	100190	74284	89672	82649	80694	75780	88790	80094	82649	84180	81608	77090	79033	77092	70255	94188	70874	73910	104760	56851	78713	61561
L-Prolyl-L-Phenylalanine	25321	18791	23638	17358	8860.9	14158	18214	12306	10220	18923	17078	17528	16283	16528	20447	7952.3	21925	10649	15003	11992	9	15710	9	14421	20438	17560	27235	35257	16862	23919	13092	31340	27417	26556	18399	27625	16102	15798	8662
Abscisic acid	108400	102730	103680	105830	103910	95091	248260	242060	247070	130470	120550	105530	102340	109660	101160	152240	158290	161580	107200	118560	105340	112270	122560	122170	31482	30377	29024	174480	176930	176150	214280	171230	163190	143050	165550	136430	110380	126990	126790
Inosine	30486	30871	48684	35182	32805	49817	207170	107330	90290	132090	60876	73333	48240	25838	35886	79871	26243	49419	107260	94020	123060	122110	116230	74596	47838	50181	43599	87003	59430	60983	40536	30504	26255	50950	45535	47065	80278	70269	72114
9-(Arabinosyl)hypoxanthine	336710	329970	293820	197730	317030	271180	96320	215380	309950	86590	87084	69468	118520	92919	105480	96365	96864	106310	128740	126560	127270	96360	87850	84999	107170	136970	102620	116180	93025	87194	345950	156270	104190	141420	142000	174240	333170	393730	359290
1-Feruloyl-sn-glycerol*	23781	22076	27700	22494	29129	23731	27137	26599	24623	23405	28411	40258	30342	31285	34217	29183	30844	33958	22831	25370	27024	34195	32969	38124	28855	35997	35489	23245	26449	24746	29186	30001	35869	35674	41303	33446	28554	34350	31178
10-Heptadecenoic Acid	323150	198290	304850	275840	338500	175610	253280	337590	260790	329610	273570	302190	46397	302900	269300	239520	301980	314750	237930	349320	274900	306940	432050	320560	280410	301980	294330	395110	566630	496270	734770	967120	949700	498410	367260	350650	551420	594160	538410
Arbutin	13106	10507	13319	22484	18451	21874	28085	31245	18125	16709	23731	29163	16196	22761	9512	22333	22075	20116	12100	20771	19449	9198.8	14498	17213	17827	15167	12862	23484	24391	16682	32655	40810	31843	31416	35091	33199	22078	36917	33648
2-Hydroxyhexadecanoic acid	3520100	1940800	3205400	3657100	3675100	4434900	3846200	3975700	4729600	4629900	2986000	2076800	3975800	2572600	3547800	2648100	3128700	2077100	5154600	4231700	3210400	4123100	4194400	4067500	3346400	3582700	3452200	2472900	2780300	2402700	2896400	3653800	3269000	2595800	2448300	3426000	3120600	3614600	2867000
L-Leucyl-L-phenylalanine	95441	78704	102780	68721	82261	61649	57378	101010	81428	62591	92008	74519	83786	84554	72457	69735	112080	77573	73664	94023	65773	74079	81279	99055	104830	83154	96095	117980	110430	124620	133690	152880	184460	133520	106160	119840	84792	100210	103130
Punicic acid (9Z,11E,13Z-octadecatrienoic acid)	11200000	10054000	11694000	11492000	12046000	11557000	3724400	5052800	3668900	3845000	3303000	4551200	6338500	5362400	5440900	5982400	6266300	4740600	4467100	6052200	6249600	5562100	6925300	7271900	8541300	10034000	10411000	11733000	12058000	10596000	11544000	9583100	12680000	10735000	8315500	9826800	7079800	8149000	7670100
2'-O-Methyladenosine	107510	134770	108310	102030	105450	120380	78407	71447	64858	87667	87321	86835	63723	64362	64365	85898	69446	69456	95195	105960	86111	108410	123930	108860	129720	101390	103920	130000	155200	152060	122440	113310	132920	163260	157850	158850	66773	76390	80125
P-Hydroxycinnamic acid p-hydroxyphenethylamine	88195	65581	282970	77225	25986	101820	86598	475430	17475	3809.5	64651	144890	8349.9	1201.8	9	37923	39561	795590	388670	5153.3	2312.8	21368	44556	31768	99972	337340	1507000	3573.1	872200	68443	2709200	8485200	6712500	3233200	1637300	8995300	31052	43782	146140
Helecin	17614	9594	22514	15049	13900	13430	8419.7	9745.9	9289.6	4426.2	9014.7	9616.8	8855.8	13801	9799.9	7860.4	3725.3	6290.3	44958	51173	66332	9080.5	8051.5	10100	9668.3	8509.6	10102	13291	22447	22880	36446	22065	21464	27864	30847	29634	27225	31369	27682
N-(beta-D-Glucosyl)nicotinate	2905700	2449200	3751500	2301700	2299600	3666600	20458000	14940000	11074000	12230000	8310500	6341000	11146000	8409900	11938000	6922200	6066900	6612700	34568000	24596000	21948000	12808000	9705800	9585600	7465800	5924200	5027500	14116000	9267400	7561000	10538000	8336800	8460700	9752100	9057900	10243000	5272800	6124000	6417000
Glucarate O-Phosphoric acid	1207400	759420	821780	644070	874860	1105500	2459700	1772000	1330000	1444900	1170400	1170700	1337000	1046900	1217100	1558100	1326000	1084500	2184700	1939500	1551800	1190800	1001600	774170	782930	1133900	1001700	1270100	1442700	1500000	707980	957110	809080	777260	618480	512180	827120	940020	1004400
4-Oxo-9Z,11Z,13E,15E-Octadecatetraenoic Acid	34296	25673	32010	30948	41688	39696	41791	33735	23808	25767	22148	34196	47190	39503	51805	45626	78606	49616	4772.3	5556.3	7300.3	6228	7579.7	5394.5	4912.2	5966.7	4510.7	10283	9531	8270.8	41335	31213	31667	24661	27780	37826	53656	49943	51900
13-KODE; (9Z,11E)-13-Oxooctadeca-9,11-dienoic acid	42346	30516	29183	23102	23318	23549	19782	15975	19968	16657	17306	16788	15356	14471	12453	11833	14244	11617	12528	16435	12691	16311	15418	16116	9352.5	13956	15817	21716	21884	15739	14919	12565	22085	12827	10193	10264	13091	14189	11151
17-Hydroxylinolenic acid	1209600	847970	1204400	959520	1113300	949440	1182100	1827200	1275100	1096400	997680	1085600	1103700	958300	854560	845130	1118600	795520	870370	1181400	1116500	1129000	1206100	1477700	593790	779880	798840	1840300	2015900	1526600	2518500	2092100	3658600	948650	790260	897440	1866700	2172500	1773600
13S-Hydroxy-9Z,11E,15Z-octadecatrienoic acid	608400	344250	448420	388440	521880	405160	371890	389290	271380	414830	329520	449190	480280	364230	294440	260570	506180	253500	199770	258800	272030	318910	380720	412970	212290	279520	243900	559350	1024400	590660	917550	734240	1658000	517570	410760	481750	517740	737700	505640
15(R)-Hydroxylinoleic Acid	55335	33594	58101	50162	43764	40466	53188	83489	85919	46583	60813	45455	137830	118610	113950	182880	200720	123220	49526	74954	68105	98280	137730	165450	28736	39066	38885	59040	45910	49018	70182	70183	81813	27642	24366	28125	72636	74228	61909
9S-Hydroxy-10E,12Z-octadecadienoic acid*	3649200	2755300	3537000	3320300	3677700	3223500	1804200	2546500	1818800	1695700	1542000	1904400	2061000	1775000	1653000	1758700	2380600	1586000	1452100	1932000	1995400	1855400	2162900	2446700	1689000	2141600	2179300	3923100	4526900	3255100	4678600	3751500	6054800	3003000	2273700	2749000	2979000	3404700	3118700
13(S)-HODE;13(S)-Hydroxyoctadeca-9Z,11E-dienoic acid*	3548600	2711100	3409100	3151400	3592200	3010300	1689900	2542400	1728200	1593400	1514900	1905800	1985100	1714800	1599000	1659800	2206800	1490800	1371800	1856300	2013000	1768300	2074100	2344700	1636100	2083000	2047800	3786700	4328200	3160700	4448600	3774800	6022200	2961500	2229300	2520700	2916300	3307300	2996500
5'-Deoxy-5'-(methylthio)adenosine	2374500	2205300	3215500	3311000	2936000	3750500	3080000	3050300	2664500	3235100	2686600	3006400	2283200	2654800	2708100	3366000	3173700	3398900	4531400	4431300	4695600	4590400	4122800	4464200	3830600	3486500	4021500	4238600	3619300	3835000	2649600	2963200	2809700	3023600	3134700	2950500	3139100	2685100	3224500
Ricinoleic acid	39685	61046	35033	33291	36016	29656	28706	33770	29688	25384	30187	26293	38774	28636	30810	40950	29491	28027	24778	26187	31789	31331	29931	28590	29926	33073	29301	30466	28225	26274	37487	31432	29989	31594	28956	30342	30845	32668	35746
1-Eicosanol	35821	56436	30947	30167	29574	32715	26445	30310	27698	25645	28153	23434	30049	30626	28004	38502	27889	26103	24180	27142	23556	25142	24188	22759	26629	24742	29212	27837	28406	25989	33544	27762	28984	32687	27127	28498	32780	33067	32527
4-O-Glucosyl-4-hydroxybenzoic acid*	180650	122050	205000	152600	137510	140150	253350	389700	355600	159140	156740	135080	129340	139120	149150	114380	96645	102900	177360	218380	225130	147420	121560	144590	132650	136100	119550	155000	175670	165320	209180	169190	175530	260770	234990	239810	264180	278720	388450
1-O-Salicyloyl-β-D-glucose*	119960	113600	152060	94281	98596	81825	223150	316460	255980	112360	124190	106190	64937	85033	85119	65781	54914	60769	186120	217660	175180	73144	116550	65984	108180	110080	90217	135030	131740	110020	180620	88728	145730	171350	185260	177250	263810	305280	313040
Salicylic acid-2-O-glucoside	2119400	2197500	2736800	3547600	3377100	3245300	4839600	5223900	5478200	2926800	3450600	3242800	3651800	4408000	3962800	4707000	4330500	4499700	4024200	4745600	5033100	3732100	4122800	3905400	2979500	3171100	3317300	2878100	3059700	2988400	4851300	3813900	3399100	2903500	3321400	3119700	5978100	6895300	5821100
4-Oxoretinol	23476	30644	22812	10953	7118.4	6439.2	7439.6	5964.8	6181.8	43233	45101	24407	39231	19425	55026	12964	10498	8550.7	3932.2	4364	3015.5	6870.4	3718.8	3499.2	16205	11862	13126	11239	3420.5	3753.7	12370	13084	14389	116800	69575	58018	52027	57829	35254
L-Glutamine-O-glycoside	1457900	1369900	1433400	313110	450510	237810	194880	272990	302790	413230	299630	184280	364590	909380	297380	331660	775220	355050	238420	1159100	417380	376890	239340	368100	550450	2316400	1903900	2209900	1909200	1150000	577370	540730	3531400	178860	261880	374730	396000	1192000	342300
9-Hydroperoxy-10E,12,15Z-octadecatrienoic acid	48069	42755	51332	42240	43791	41264	59462	54790	40262	64187	41122	58352	50447	51905	40217	43666	47649	40269	48189	49992	55936	52097	60764	72225	45578	50953	50583	97947	85648	71177	77434	72879	135670	46662	48217	48743	78269	93332	65497
1-O-Cinnamoyl-β-D-glucose	13751	12339	16686	7098.6	16249	21538	5130.3	5661.9	9297.3	10331	10801	17599	19154	18032	15183	12046	15686	12298	12718	14254	2432.1	15703	6333.1	5829.3	4396.1	4164.6	15604	12689	8991.5	14689	19121	17664	8801.9	26445	23993	17623	13279	13208	13425
13S-Hydroperoxy-6Z,9Z,11E-octadecatrienoic acid	31483	26130	27460	24417	30113	22815	16197	46797	24063	12878	21330	14138	31437	22286	27681	25070	24269	26565	7241.7	16350	18379	10648	10233	17434	15795	13714	13631	14151	17917	14988	83429	82283	80890	26678	18992	17615	57689	58675	66489
2-Caffeoyl-L-tartaric acid (Caftaric acid)	11382	5624.3	7742.9	6453.2	5398.3	4927	7519.1	8749	8942.5	8220.4	10824	8361.5	8258.3	7787.3	7446.6	8966.9	8407	8121.4	10815	7443.1	6300.2	4436.9	8704.9	10093	5585.3	7595.2	10078	8838.7	14259	9834.8	7139.8	13165	14429	12620	13317	11738	5337.2	10194	6508.2
Mandelic acid-β-glucoside	25362	13910	22580	19699	16176	22977	17244	19714	17016	20451	23340	33030	29258	19151	27010	20359	19842	26393	18253	22212	16952	18286	16736	22487	19123	18454	23730	28402	30561	28099	28024	33812	35744	34312	35513	32465	27740	25950	23004
Methyl salicylate-2-O-glucoside	45346	35604	41518	49046	49657	46131	37409	57962	55890	57965	70895	82948	49421	49975	47750	55540	61050	56774	43572	56929	47327	53612	62668	58470	49992	58694	50025	73248	87870	93869	80038	73191	84128	119600	105100	68540	50129	59420	64398
4-Hydroxysphinganine	2603900	2174800	2657900	2491700	2539000	2295900	2116700	2578300	2740900	2512400	3063300	2633300	2237300	2400900	2065600	2227000	2093400	2272200	1720200	1989100	1829300	2355500	2228300	2490000	1793500	2009300	1925000	1960100	2020800	2140200	3033600	2599800	2165100	2629600	2400900	2413400	3080700	2800000	3333700
Jasmonoyl-L-Isoleucine	51091	40811	42258	34252	49604	57509	27571	23047	25870	24866	28282	40214	47407	34399	37304	26609	27916	33785	27510	24800	19030	31529	28018	30838	31308	35871	47957	133820	75931	83880	35048	28687	29998	47015	59778	92349	75297	74389	89455
Uridine 5'-monophosphate	275640	237990	232710	182430	238110	230220	81378	103020	94692	109350	100680	97530	179440	185360	173430	137930	177510	168720	125470	186230	175780	131880	147490	126040	283560	349140	350320	317090	295550	264130	409150	380450	434840	278280	197270	216290	268250	324520	254380
Ferulic acid-1-O-glucoside	44794	33260	49522	38620	57072	80986	13494	30395	22494	9686.5	22610	28129	21321	29948	19364	55530	50492	29672	12977	41293	49922	35824	23345	17966	38866	63237	64401	17362	59601	33782	134890	101990	96968	97569	57577	145880	53970	55515	46738
p-Coumaric acid-4-O-glucoside	57374	41248	59541	60498	57408	98094	17560	27163	30340	16255	23808	29027	35402	26968	15347	85749	75315	54118	22581	35558	48255	36978	25443	22165	46731	59522	61129	20200	51678	36360	141520	86129	80571	99290	70676	126130	45812	35344	51421
1-O-p-Coumaroyl-β-D-glucose	1091300	918000	1332200	1378400	1157400	1824300	390930	596700	623940	429070	619310	657090	645670	515320	396060	1719100	1151500	863510	462350	723770	802440	529800	415820	433560	935270	1063700	1389100	467300	1194200	765950	2622800	2155000	1782700	2116300	1183800	3162500	943770	1117900	998940
Acitretin	86536	6372.6	81087	38670	30542	28614	8437	4001.9	2746.2	11168	8914.6	10408	7719.6	23923	6760.5	6115.8	18484	5168	14580	13680	24499	15812	11926	15342	4537.7	49054	44840	45161	28081	29891	25103	6599.9	35287	8710.3	47392	42330	24177	17542	4191.1
9,12,13-Trihydroxy-10,15-octadecadienoic acid	155060	123590	136280	114840	132280	152330	166010	198430	152310	143210	142380	128850	155290	128500	159580	131710	122970	134870	141150	118380	124910	225330	207710	235900	110030	118000	142140	264470	203880	211470	197180	203590	224520	150060	162520	176020	223800	225260	232910
Cyclic 3',5'-Adenylic acid	637110	906520	763230	513440	611420	459240	321990	433400	358040	328840	482240	417110	303400	385500	346370	509570	570230	531580	393060	509760	385820	575930	551600	661460	623920	547930	611350	846220	876560	815400	1129600	1185400	1327600	601600	467520	443870	652240	800080	765530
9,10,11-Trihydroxy-12-octadecenoic acid	124120	103320	107940	108680	110860	133130	102920	138390	104490	88093	87562	101760	112480	93342	108660	99645	97081	104840	102290	96661	101330	150630	159300	165950	95589	106480	111990	223310	153240	154220	141120	144400	157130	98655	96425	112270	156880	149080	164090
9,10,13-Trihydroxy-11-Octadecenoic Acid	1415900	1165200	1303100	1157200	1260800	1476700	1293900	1743500	1299400	1151200	1138900	1264600	1268700	1132300	1364700	1245800	1186800	1225900	1235500	1206000	1214300	1727800	1817300	1918400	1111400	1153800	1305400	2449500	1905700	1926600	1651600	1743200	1945900	1131800	1164400	1390100	1897300	1806000	1982100
9,10-Dihydroxy-12,13-epoxyoctadecanoic acid	56331	50248	47504	36045	45942	52139	88876	187900	115440	83831	95879	92818	82328	71191	80616	62961	52678	65728	53862	55808	51242	47581	69536	76742	23837	26880	33258	121980	72720	72791	132720	132060	131000	38872	38856	55335	136500	136070	163650
Koaburaside	284870	268870	237470	164410	192060	282230	291960	201870	191500	331440	322560	348680	230590	158730	222720	100870	178320	136540	298290	149670	137070	443890	256590	377090	232830	275400	300170	307420	266860	284410	199690	351610	430590	480020	425440	416430	308040	296260	316880
Riboprine	4968.9	3812.9	5942.7	3468.5	4452.2	6666.8	3968.8	5513.1	5659.6	3447.2	4256	3719.2	3056.7	1413.8	2566	3550.8	4099.2	5124.6	5188.5	3912.2	5228.6	4935.5	5523.8	5427.9	7056.4	5965.6	5381.3	2421.9	2024.1	1202.6	3654.7	3616.8	4623.1	1774.5	1364.3	2109	2488.9	5284.3	4721.1
Coniferin	1306200	888310	1343200	1179600	1132900	1688600	1626500	2618600	3560300	1649200	3239900	2907600	2351600	1441000	2035400	1454600	1388100	1384800	1414700	1407200	1386000	3779900	3658800	3683400	1096800	1334100	1332100	882140	814120	869120	2205400	2489000	2365800	2077100	1558200	2108900	2371200	2197000	2315400
Lactitol	6922600	7088500	6979100	7246700	6759100	6683800	7463300	6722000	7030500	7207800	6976700	7326400	7397400	7004400	7083300	6938600	6886000	6555300	6538500	6577500	6590000	7202200	6420300	6970600	6589500	6607600	6531200	7346600	7012400	7300100	6363200	7126100	6573000	7416900	7342400	7435900	7405100	7554200	7707100
Guanosine 3',5'-cyclic monophosphate	436850	497270	459870	383660	430870	338150	203020	310800	263800	224570	347260	267250	227080	240140	222460	336210	305510	301200	252710	319350	247230	343140	336080	404610	397220	358370	351480	566590	632440	553010	741800	752210	787120	378320	285800	324830	432100	525050	468120
Adenosine 5'-monophosphate	826210	686440	933880	802110	1006400	785450	199910	241950	256500	215670	368180	412300	725060	765290	818020	760550	751410	861790	540770	509490	747810	428020	533970	508410	918600	929700	936270	923050	812900	986650	1325600	1123600	970960	770820	924600	1008300	1168000	1144600	958600
Inosine 5'-monophosphate	67537	57030	66980	74627	70823	47719	12459	20051	17950	14932	25143	31494	53382	68808	53598	51837	57398	64608	41176	45759	51672	35206	51322	38997	82943	76637	68822	48779	77675	71080	94861	91511	67167	71947	62358	72791	107340	91526	81829
1-Stearidonoyl-Glycerol	38187	26170	22603	23564	25829	21383	42556	30611	20626	46708	37018	34658	32420	37615	20159	22742	49992	25237	34507	19862	21231	36269	40723	40652	18840	28133	22633	41269	71517	59316	88663	55601	97824	38938	40252	48978	58894	60248	37380
Guanosine 5'-monophosphate	36932	27235	35962	23228	24358	16639	3413.5	2805.2	7425.1	11223	7620.8	7391.9	24706	23300	26818	20166	24025	19004	11754	15626	20419	17317	10476	15693	28860	15567	35448	22422	29490	22422	36814	20544	28855	27277	25083	39789	31765	28539	19609
Sinapaldehyde-4-O-Glucoside	24255	23383	47724	31590	32060	9	3751.9	9	8911.4	9	9	9	56052	83380	78083	24769	30403	28591	9	35046	30959	9	9	9	27662	29720	36277	23776	40044	29147	35724	30000	29138	57659	50950	48361	43927	68683	45718
Trihydroxycinnamoylquinic acid	170800	126000	300690	175700	159020	119540	101970	161170	161500	109040	214970	294060	164440	202630	215330	103810	83824	89836	300500	479440	481190	235530	211680	231250	87749	97873	88072	174430	271280	245900	902610	867380	546280	570640	557900	467530	504690	573360	579840
Syringin	9808.4	7977	12201	5187.9	9373.6	9	6561.7	15424	10256	9917.8	15060	10363	18405	13318	12698	2787.2	10339	15105	9	10738	15398	4421.4	4477.9	9	9	9	4873.1	13004	14227	11863	7523.1	2561.2	9	7949.3	18241	17302	13119	32130	27631
Dihydrosphingosine-1-Phosphate	1453.2	2192.6	1489	1175	864.95	663.29	1364	1434.3	1977	1153.7	733.64	818.42	657.7	1273.1	1017.1	946.04	1272.1	933.74	713.45	1320.4	1378.7	1238.7	1165.1	1142.8	1546.3	1414.1	1460.7	1097.9	1274.4	983.91	3649.3	3206.2	2267.9	1134.6	1878.9	906.53	2046.2	1635.9	1484.5
Delta-Tocopherol	2937.6	2578.3	2462.3	2446.8	2976.9	3281.5	2562.2	2411.8	2737.5	3318.9	3063.8	2540.5	2956.7	2682.8	3396	3182.1	3585	3143.1	2854.7	3374.5	3437	3742.6	3562	3483.2	4013.5	3223.7	4134.1	3748.9	3149.6	3342.1	3608	3141.8	3561	2548.5	3736.8	2983.9	3657.3	2988.6	3355.1
Salireposide	26095	26292	20669	34552	32261	56700	40668	31131	27698	33310	28605	35812	28758	21435	29259	17297	17858	19728	62800	39905	55579	65693	64872	65804	40210	35881	39651	47220	35178	32274	23692	25176	27991	31249	34134	41585	26143	28796	21061
Trehalose 6-phosphate	17112	25866	18583	27295	19284	33969	32369	47183	47569	36415	38947	44946	42464	37069	30761	34533	40119	34878	29009	28973	31061	22020	28966	20367	34129	29163	72584	37703	38729	33402	31878	32661	23343	20802	43894	34193	16914	20044	28986
Sucrose-6-phosphate	75315	28480	86683	82212	75380	84783	50606	96430	81317	107550	92732	52626	91142	91426	92758	107240	108490	111870	75994	83882	120090	69614	61872	77750	127310	101040	140310	100880	94935	101920	80110	81640	101680	82861	89756	94127	59250	59143	71854
LysoPE 15:1(2n isomer)	10604	6480	10561	7762.4	8524.1	7247	5746.4	8093.5	7394.5	5772.4	5377.7	7596.7	9813.8	7212.2	10494	8272.4	7463.2	8012.9	6095.7	6609.6	7724.9	10372	12594	13092	7734.5	9336.7	9360.3	20263	14883	11832	12644	13432	19951	10310	8449	9989.4	12812	12195	15756
LysoPE 15:1	55324	31000	46102	32076	39457	35843	22497	30778	27386	19207	19822	20308	45161	28490	30921	28132	23897	28896	31979	38015	35095	35613	38967	42566	35639	41166	46065	65308	49268	39688	60541	57058	72519	52519	44025	40371	55460	50898	53302
LysoPE 15:0	503480	324510	412570	334620	339730	375210	306500	358240	359910	298480	311720	321390	268520	217510	267230	278240	219840	245940	346590	337250	358650	461430	492390	491040	362300	422830	456370	522400	420160	417100	505270	516960	531250	563100	508970	434670	554600	517010	514780
LysoPE 16:3	4390.2	2144.7	4203.4	2248.8	3174.7	2671.7	2274.6	2425	2760.7	1318.6	1268.4	1910.6	8256.7	4468	4684.5	4779.7	4569.9	4438.5	888.74	1901.6	1627.6	1435	1639.4	1431.4	1751.4	2132.6	2550.9	4776.4	2408.7	1292.3	6173.6	5938.8	8660.3	4284.6	3048.8	3187.9	4233.1	5992.4	5380.5
LysoPE 16:1	79944	58443	76927	66043	70023	76130	40522	57963	44972	31867	31177	43057	85959	50565	60184	52885	53194	50501	46829	54952	39774	53380	55844	67003	48204	58111	61818	58976	39011	38817	81763	78560	103330	66551	53211	48124	77950	75344	80648
LysoPE 16:0	24026000	16761000	21500000	17853000	18523000	21463000	19218000	22440000	21661000	17443000	16840000	18554000	16988000	14146000	16692000	19181000	16189000	17913000	23297000	22098000	22705000	26402000	26632000	26620000	19527000	23565000	22818000	32587000	25748000	24078000	29729000	28698000	33358000	25245000	22317000	20910000	29872000	29607000	30168000
Flavin Single Nucleotide(FMN)	127610	90926	173970	140350	109280	168460	98314	127600	113010	130650	144930	134260	149790	156420	138780	138960	134840	171910	109820	85722	122690	133060	134120	148940	99691	122090	129190	134940	155440	143230	205780	224060	192570	155430	137280	129850	160370	187690	140110
p-Coumaroylcaffeoyltartaric acid	8098.6	4979.3	7238	10398	15284	13457	5776.3	9326.9	9979.2	6736.3	7892.2	12098	5847	5826.9	4334.6	8986	5876.6	5810.5	16840	15442	19131	4974.9	6323.3	3870.5	9569.8	6323.8	10132	10483	11921	8824.8	10738	16741	18030	17432	19987	19916	7638.5	10439	14057
4-O-(6'-O-Glucosylcaffeoyl)-4-hydroxybenzoic acid	5086.2	5896.2	7281	17099	10794	10698	49343	89502	100160	33779	76992	74573	37070	33317	19118	37206	38672	39692	5867	15536	17148	31241	36752	29800	12680	9674.8	11708	7338.2	7323	7792	17670	15115	11568	22952	16626	14632	20987	28866	33218
LysoPE 17:1(2n isomer)	133030	68405	92512	67377	105010	84973	56774	87966	92598	55324	69173	89810	196770	107370	96606	97380	89141	87373	44081	53223	51456	69077	86658	98665	49219	62708	71784	71660	70995	58995	134790	124290	197870	120060	93119	88029	103060	86932	89659
LysoPE 17:1	187630	100140	133450	75560	102630	79974	86374	131250	126140	87358	104820	109090	93549	60576	65095	57064	53628	54739	67821	72771	65972	93445	107510	118340	72804	98523	96364	170140	135970	130340	192520	205940	277120	194230	159280	142560	164860	143970	133420
LysoPE 17:0	110190	69007	97934	90451	96197	87503	60800	90379	85197	53964	53010	50879	62493	53630	62993	88439	67759	79074	96135	108450	119010	152680	152110	165420	99722	119750	127440	252620	180700	178280	335540	283310	284780	133660	121460	116800	146510	153010	177250
1'-O-(3,4-Dihydroxyphenethyl)-O-caffeoyl-glucoside	7880	5460.8	4681.8	7662.2	9905.2	18245	38647	34172	37133	33770	20708	22982	25199	14439	22787	15361	12385	10344	11392	9	13376	18352	13354	15452	9	12627	4942.5	25908	14626	14080	33608	27172	93448	13872	5946	13381	28249	26784	23516
LysoPC 15:1	409500	267940	431280	291050	323590	298230	179450	268010	227580	138220	133000	165330	331070	218380	220100	260520	228210	280000	240540	286690	236580	239620	293030	294370	259560	316780	351470	460960	330960	252350	418030	435740	548490	281700	260970	244020	380840	395700	366620
LysoPC 15:0(2n isomer)	409240	250320	341660	262570	292720	306150	243380	290700	263400	253420	224190	270420	219470	173720	221260	238200	203340	229440	260310	288180	258100	444200	470960	517550	386800	439830	491630	764870	545000	448810	589040	608480	821380	471890	457760	389460	461070	468230	453670
LysoPC 15:0	1975700	1120800	1761800	1257100	1338900	1347800	1143400	1371200	1231500	1107900	1086300	1323400	984350	855240	880160	1025700	736480	1055200	1319400	1316800	1266700	1705600	1883500	1889000	1437900	1826000	1940900	2106300	1736300	1514600	2146400	2174400	2568600	1836600	1660800	1517600	1752800	1743800	1726600
3-O-p-Coumaroylshikimic acid-O-glucoside	22134	18770	15616	16261	15901	13775	22438	28629	18866	15986	23962	35550	20188	19507	13224	9172.2	9073	13643	18437	20741	20872	9274.2	4692.2	6909.2	20912	17030	14644	14801	25008	22522	13781	14247	11268	14172	23436	9581.8	21217	28572	25878
LysoPC 16:1	772370	449990	793150	535400	603790	612230	348310	505250	507010	210890	243840	269340	670700	451080	414070	505990	489900	474720	419620	436140	399640	448520	527090	529840	358940	415840	512060	542940	439010	298970	712740	723480	890120	432610	310790	312930	639740	582610	579550
LysoPE 20:4(2n isomer)	6648.9	3096.5	4810.2	3396.8	4697.2	4072.2	4246.4	5911.8	5060.7	4597.6	4054.8	4932.9	4347.2	3741.6	4121.1	3677.4	4567.9	4797.4	6687.9	7025.3	3862.8	5034.5	5128.9	6751.8	3651.4	5746.2	4225.6	13655	7696.5	7155.8	4847	5244	12324	4548.1	3632.8	4349.2	5788	6229.1	5510.5
LysoPE 20:3(2n isomer)	54713	30914	43353	30696	43492	39418	33879	34472	32333	34734	27235	40804	70290	34684	37189	39400	27708	33864	30478	30480	28849	37522	31119	31807	24862	27260	28419	32847	23841	19302	49448	47224	61869	56688	51944	48186	45692	46137	40704
LysoPE 20:3	54545	30287	41537	30160	40596	38530	33521	39560	32325	38611	29814	39766	71453	31059	36243	42144	29068	35691	36214	28162	23699	33236	30497	32622	22222	29332	28335	36030	21230	19576	55403	46216	63966	60101	52186	45318	45654	40688	39131
D-Melezitose	29745	32765	35193	20338	15958	7665	5895.2	9123.2	7123	8486.8	7863	13902	17929	21712	15998	23309	19510	25645	13336	4637.2	7235	9053.5	11569	8436	22842	26345	24385	19699	30977	15550	39937	20623	25168	26272	13442	11433	33873	30885	19356
LysoPE 20:2(2n isomer)	321100	174370	273180	190810	227070	276030	208900	230060	212690	190140	142350	211520	255070	116930	163060	189260	134740	163870	246700	219760	222820	239790	208650	224290	231320	270540	259150	357870	239340	202110	349280	319920	413550	282330	258360	212970	259820	271490	274390
LysoPE 20:2	310410	181500	267820	181540	221050	287960	216340	245720	209290	189870	155690	210310	242850	122710	171110	188720	134520	157180	239620	213580	214210	224270	204420	208760	233950	270470	255140	369970	234900	200120	360190	312430	409080	273680	256900	217610	265470	263530	277950
LysoPC 17:1	397170	180240	328700	226220	314660	255580	217640	296980	276750	229920	225030	323300	517270	325430	292850	281190	255620	264480	160750	216240	170030	273700	302270	326770	180980	229170	245030	301110	271600	202210	390670	421550	655260	307530	285530	282990	285440	287590	261010
LysoPC 17:0(2n isomer)	174180	106590	137860	147710	181670	104580	70602	139140	111490	21027	42311	40731	93900	91231	102820	149580	116280	139230	136940	182720	150750	198970	257450	283780	123870	134730	138460	449140	375260	334530	637390	611970	637260	102740	90783	85038	206040	231180	293620
LysoPC 17:0	602470	356080	579840	518420	614090	458000	268510	487060	419510	189530	217490	263960	346230	306770	350460	525210	389470	446460	463540	581320	583000	708260	844120	852390	467660	575250	571920	1118700	908810	843580	1894800	1818200	1856900	460080	479520	419950	704720	712790	819960
LysoPC 19:2*	36801	27949	32056	21452	25250	20950	30505	47650	33376	25700	30354	41043	19380	21727	26554	26258	28419	25184	27922	23872	21403	31119	31271	37926	21629	19101	20105	44375	41515	30079	42196	45221	56645	30341	23447	25137	40905	36759	36684
LysoPC 19:2(2n isomer)*	86073	72040	128120	78657	98312	80710	90142	308310	170730	49760	64000	83366	86451	53065	71346	61675	66334	55257	35116	51672	50853	34797	49443	47243	22758	29333	32251	72636	72020	46639	258050	187270	218190	99919	78752	88544	163610	132360	152130
LysoPC 19:1	333180	189990	271980	191950	203650	227930	234010	284390	262230	197770	173170	212360	196000	115440	183420	196080	166530	186540	211270	206690	191020	165590	208710	229090	175200	193410	211230	279140	186010	148890	351450	353460	417040	250820	233170	236790	281340	297570	289030
LysoPC 20:2(2n isomer)	256130	153870	208230	141390	170600	167800	211380	240570	178810	183240	157100	222750	174050	113550	152650	166710	138860	151590	185540	182040	162820	224310	236840	248090	215390	228640	239190	556050	347230	285430	313860	328080	490840	250510	241310	213930	249970	284660	277120
LysoPC 20:2	618920	367840	590040	375390	481440	568260	470960	480430	423010	384280	289280	443490	523660	315950	371970	515200	387020	459650	506870	464770	468410	526980	509950	503430	531800	585440	595730	889770	597470	472110	671440	614590	872670	545180	525410	472950	579360	633500	628380
Uridine 5'-diphospho-N-acetylglucosamine	171230	161790	174750	155760	150850	164530	143830	199090	157490	196670	191060	196460	152020	151160	161670	171800	149100	154780	174310	173010	181340	152360	152280	161650	179560	198640	159260	250970	236540	265700	264210	253200	261390	306530	252380	207000	173550	170960	172960
β-Oxoacteoside	10436	13918	11458	6109.9	8419.6	5974.8	31280	18347	8460.3	21838	20883	20829	14924	5930.7	14391	9	5953.1	6471	26517	16940	9439.6	4225.5	10458	12887	4465.8	4470.2	8664.7	11663	13938	9689.2	19608	22373	28325	27186	25768	31208	16378	22371	17344
D(+)-Melezitose O-rhamnoside	159540	160090	109230	37441	57550	36705	49159	71680	83656	46966	61151	47584	37598	67722	40554	29250	80280	37972	48767	104690	38136	21715	21951	30008	69272	220540	175420	142300	160570	79763	72282	102520	265000	33980	26542	39686	62299	110450	55809
PC 16:1/14:1	62447	21365	42100	23496	28189	32723	34728	29550	31671	28182	30493	28530	48137	35166	47202	35472	34454	27134	26748	31039	33571	23421	20871	28289	32496	45851	35606	65587	56218	58169	49680	37260	49480	49491	60591	80434	48274	44744	37653
Riboflavin 5'-Adenosine Diphosphate	792730	522920	792770	646100	808900	693020	653120	634610	591420	654310	583240	615850	640350	751160	643110	778490	790780	796560	685940	631520	717690	726040	716950	684330	790430	898990	856510	893120	875250	820840	1160100	1155400	1039000	925880	837270	856880	884460	858730	1004600
